# Supplementary material for: A Th1-like CD4+ T-cell Cluster That Predicts Disease-free Survival in Early-stage Lung Cancer
Source: Cancer Res Commun. 2023 Jul 19;3(7):1277–85. doi: 10.1158/2767-9764.CRC-23-0167 (PMC10355164; doi:10.1158/2767-9764.CRC-23-0167)
Supplement: Table S1, Table S2 — Table S1. List of antibodies used for CyTOF. Table S2. Differentially expressed genes between Th7R cluster and Th1 cluster in tumor-infiltrating lymphocytes. [file crc-23-0167-s05.xlsx]

## Sheet: Table S1
Table S1. List of antibodies used for CyTOF.
Antigen	Conjugate	Clone	Manufacturere
CD3	141Pr	UCHT1	Standard BioTools
CD19	142Nd	HIB19	Standard BioTools
CD278 (ICOS)	143Nd	C398.4A	Standard BioTools
CD4	145Nd	RPA-T4	Standard BioTools
CD8a	146Nd	SK1	Standard BioTools
CD62L	153Eu	DREG-56	Standard BioTools
CD183 (CXCR3)	156Gd	G025H7	Standard BioTools
CD194 (CCR4)	149Sm	L291H4	Standard BioTools
CD196 (CCR6)	176Yb	G034E3	Standard BioTools
CD28	160Gd	CD28.2	Standard BioTools
CD80	162Dy	2D10.4	Standard BioTools
CD223 (LAG-3)	165Ho	11C3C65	Standard BioTools
CD197 (CCR7)	167Er	G043H7	Standard BioTools
CD154 (CD40L)	168Er	24-31	Standard BioTools
CD45RA	169Tm	HI100	Standard BioTools
CD279 (PD-1)	175Lu	EH12.2H7	Standard BioTools
FoxP3	159Tb	259D/C7	Standard BioTools
T-bet	161Dy	4B10	Standard BioTools
CD152 (CTLA-4)	170Er	14D3	Standard BioTools

## Sheet: Table S2
Table S2.
Differentially expressed genes between Th7R cluster and Th1 cluster in tumor-infiltrating lymphocytes.
Gene	average(log2FC)	% expressing cell Th7R cluster	% expressing cell Th1 cluster	p-value	adjusted p-value
GNLY	-4.46187	0.03	0.782	5.66078e-93	1.56968e-88
FGFBP2	-3.05021	0.001	0.713	1.64091e-92	4.55008e-88
NKG7	-2.86261	0.323	0.96	1.74949e-70	4.85115e-66
PRF1	-2.10937	0.272	0.881	6.20109e-64	1.7195e-59
GZMH	-2.12396	0.376	0.941	1.87686e-55	5.20433e-51
KLF3	-2.07125	0.062	0.653	4.46414e-51	1.23786e-46
S1PR5	-1.30036	0.003	0.406	3.58379e-45	9.93748e-41
COTL1	1.4886	0.918	0.376	7.52057e-39	2.08538e-34
DUSP4	1.72546	0.877	0.317	8.35624e-37	2.3171e-32
GZMB	-1.59098	0.283	0.901	1.77864e-36	4.932e-32
CX3CR1	-0.968292	0	0.297	2.93722e-36	8.14462e-32
SPON2	-1.42042	0.018	0.416	7.1693e-36	1.98797e-31
PLEK	-1.41496	0.036	0.465	3.26306e-32	9.04814e-28
KLRG1	-1.34629	0.066	0.525	1.31065e-29	3.63431e-25
ADGRG1	-1.40519	0.054	0.485	4.37161e-29	1.2122e-24
LAIR2	-1.40463	0.06	0.505	6.57177e-29	1.82229e-24
PLAC8	-0.930497	0.004	0.287	7.6157e-29	2.11176e-24
C1orf21	-1.01799	0.01	0.317	1.14308e-28	3.16964e-24
PRSS23	-1.29833	0.052	0.465	1.03625e-27	2.87341e-23
ALOX5AP	1.22638	0.894	0.475	1.53271e-26	4.25006e-22
EFHD2	-1.09321	0.579	0.832	1.23418e-25	3.42226e-21
LTB	1.94814	0.665	0.139	3.20538e-25	8.88819e-21
FLNA	-1.14751	0.631	0.822	2.96393e-24	8.21868e-20
TRGV2	-1.37082	0.003	0.218	9.8652e-23	2.73552e-18
AUTS2	-1.35233	0.069	0.455	3.63956e-22	1.00921e-17
RGCC	1.42479	0.925	0.693	4.87562e-22	1.35196e-17
TGFBR3	-1.21644	0.143	0.495	8.22612e-22	2.28102e-17
ITGAM	-0.954798	0.023	0.317	2.34292e-21	6.49669e-17
C12orf75	-1.10325	0.329	0.723	7.84249e-21	2.17464e-16
SUN2	-1.0159	0.529	0.752	1.16038e-20	3.21763e-16
RAP1GAP2	-0.625641	0.003	0.208	5.15405e-20	1.42917e-15
S1PR1	-1.23387	0.166	0.594	5.16191e-20	1.43135e-15
CD74	0.855073	0.977	0.97	6.55187e-20	1.81677e-15
LGALS3	1.35261	0.613	0.149	1.317e-19	3.6519e-15
IER2	-1.07946	0.489	0.812	1.06804e-18	2.96157e-14
KLRB1	-1.44126	0.246	0.634	3.05684e-18	8.47633e-14
CST7	-0.869188	0.724	0.96	1.1323e-17	3.13976e-13
UBC	0.611965	1	1	1.14549e-17	3.17632e-13
ENC1	-0.93799	0.057	0.366	5.31447e-17	1.47365e-12
RPLP1	0.456836	1	1	5.90527e-17	1.63747e-12
RBPJ	1.23943	0.604	0.188	2.01711e-16	5.59324e-12
CXCR6	1.19842	0.517	0.109	3.36685e-16	9.33595e-12
FCRL6	-0.914411	0.047	0.297	1.84558e-15	5.1176e-11
CD2	0.813115	0.928	0.743	2.85198e-15	7.90826e-11
CCL5	-0.699642	0.86	1	4.67627e-15	1.29668e-10
CAPG	1.41465	0.401	0.05	5.60254e-15	1.55353e-10
SOX13	-0.377291	0	0.119	9.73769e-15	2.70016e-10
SYNE1	-0.975394	0.254	0.554	9.92104e-15	2.75101e-10
PLEKHF1	-1.00858	0.162	0.475	1.30526e-14	3.61935e-10
LDLRAD4	1.31297	0.463	0.089	1.58278e-14	4.3889e-10
GZMM	-0.84956	0.43	0.782	1.88649e-14	5.23106e-10
RASA3	-0.994483	0.125	0.436	2.23803e-14	6.20582e-10
SSBP3	-0.820422	0.05	0.307	2.545e-14	7.05703e-10
AKNA	-0.918498	0.466	0.713	2.83266e-14	7.8547e-10
MATK	-0.882588	0.086	0.386	3.14891e-14	8.73162e-10
ABI3	-0.84741	0.073	0.356	3.62327e-14	1.0047e-09
ABHD17A	-0.778416	0.501	0.743	6.70948e-14	1.86047e-09
MT-ATP6	-0.600556	0.927	1	1.47759e-13	4.09721e-09
BIN2	-0.922119	0.342	0.634	1.64304e-13	4.556e-09
TLE5	-0.75942	0.741	0.881	2.8586e-13	7.92662e-09
TRBV3-1	-1.69809	0.043	0.287	3.54859e-13	9.8399e-09
SYNE2	-0.886468	0.443	0.693	4.60292e-13	1.27634e-08
ADRB2	-0.868408	0.073	0.347	7.96467e-13	2.20852e-08
CD82	1.04355	0.543	0.188	9.11899e-13	2.52861e-08
FGR	-0.445671	0.002	0.129	9.44506e-13	2.61902e-08
PTGDR	-0.398336	0.002	0.129	9.61002e-13	2.66476e-08
NR3C1	1.01409	0.764	0.545	1.00539e-12	2.78784e-08
SLAMF7	-0.526127	0.012	0.178	1.03007e-12	2.85628e-08
ARL4C	-0.821666	0.85	0.95	1.04267e-12	2.89122e-08
CTLA4	0.985603	0.619	0.248	1.82802e-12	5.06892e-08
SNX9	0.961725	0.436	0.099	2.44903e-12	6.79092e-08
P2RY8	-0.915723	0.33	0.653	3.07617e-12	8.5299e-08
CEP78	-0.742943	0.052	0.287	3.97044e-12	1.10096e-07
GAPDH	0.663396	0.998	0.99	6.67725e-12	1.85153e-07
SORL1	-0.836296	0.136	0.446	6.76772e-12	1.87662e-07
HSPA1A	1.69687	0.693	0.386	9.55128e-12	2.64847e-07
VCL	-0.567587	0.028	0.228	1.07951e-11	2.99337e-07
ITGAL	-0.897151	0.295	0.545	1.21539e-11	3.37015e-07
ZEB2	-0.872872	0.363	0.693	1.24454e-11	3.45098e-07
LGR6	-0.404523	0.001	0.109	1.56833e-11	4.34881e-07
LILRB1	-0.28934	0	0.089	2.78794e-11	7.73068e-07
PTPRE	-0.78065	0.138	0.436	3.06429e-11	8.49698e-07
ITM2A	1.04268	0.774	0.485	3.85471e-11	1.06887e-06
ITGA5	-0.710026	0.084	0.347	3.91843e-11	1.08654e-06
LITAF	-0.832787	0.518	0.792	5.15651e-11	1.42985e-06
TGFB1	-0.68713	0.807	0.921	5.40414e-11	1.49851e-06
PXN	-0.684088	0.085	0.347	5.665e-11	1.57085e-06
PLP2	0.820224	0.737	0.416	6.24901e-11	1.73279e-06
NR4A2	-0.792074	0.697	0.851	8.80928e-11	2.44273e-06
CES1	-0.333533	0.002	0.109	1.31758e-10	3.65353e-06
S100A11	0.680669	0.895	0.752	1.46407e-10	4.05972e-06
AGAP1	-0.30826	0.003	0.109	1.56553e-10	4.34105e-06
ASCL2	-0.407912	0.005	0.129	1.80448e-10	5.00365e-06
PDGFD	-0.360823	0.001	0.099	2.38614e-10	6.61654e-06
ELF1	1.01216	0.723	0.515	2.81304e-10	7.80027e-06
RAB29	-0.636982	0.061	0.287	2.81746e-10	7.81253e-06
GPR141	-0.262798	0	0.079	3.91161e-10	1.08465e-05
RASGRP2	-0.752252	0.082	0.317	4.06089e-10	1.12604e-05
SARAF	0.540425	0.978	0.98	4.58966e-10	1.27267e-05
GPR25	0.962857	0.249	0.02	5.46759e-10	1.51611e-05
VIM	0.766921	0.988	0.99	7.40696e-10	2.05388e-05
CDC25B	-0.65838	0.065	0.287	7.81093e-10	2.16589e-05
SMAD7	-0.753421	0.376	0.653	1.08858e-09	3.01853e-05
MT-ND5	-0.577982	0.908	0.98	1.28114e-09	3.55248e-05
HSPH1	1.1663	0.523	0.228	1.74581e-09	4.84096e-05
MXRA7	-0.766388	0.234	0.525	2.13897e-09	5.93115e-05
PRKY	-0.516695	0.046	0.238	2.36318e-09	6.55286e-05
KIF19	-0.34772	0.005	0.119	2.4136e-09	6.69268e-05
CTSW	-0.545466	0.26	0.554	2.81413e-09	7.80329e-05
PHLDA1	0.956692	0.411	0.119	2.89735e-09	8.03408e-05
CKLF	0.783624	0.749	0.475	2.97259e-09	8.2427e-05
MAZ	-0.756836	0.198	0.455	3.92281e-09	0.000108776
ITGAE	0.692075	0.401	0.119	4.0035e-09	0.000111013
MIDN	-0.81425	0.339	0.624	4.15775e-09	0.00011529
CHST12	-0.786607	0.133	0.376	5.26827e-09	0.000146084
TTYH2	-0.286343	0.003	0.099	5.46406e-09	0.000151513
TSC22D2	-0.682954	0.19	0.475	6.42563e-09	0.000178176
CACNA2D2	-0.342509	0.004	0.109	7.91535e-09	0.000219485
LPCAT1	-0.632052	0.061	0.248	8.49885e-09	0.000235665
RUNX3	-0.812463	0.321	0.564	9.43638e-09	0.000261661
LATS2	-0.370091	0.007	0.119	1.08582e-08	0.000301087
BATF	0.868835	0.485	0.188	1.12525e-08	0.000312019
KLF2	-0.386494	0.255	0.535	1.16046e-08	0.000321784
MT-ND4	-0.595232	0.823	0.95	1.22899e-08	0.000340787
CTSL	0.77888	0.202	0.01	1.22912e-08	0.000340822
CHD1	-0.691322	0.399	0.604	1.4026e-08	0.000388928
CFH	-0.290322	0.006	0.109	1.40822e-08	0.000390485
CCL4	-0.933541	0.406	0.713	1.42773e-08	0.000395894
CD28	0.803005	0.283	0.05	1.43478e-08	0.000397851
SLCO4C1	-0.247132	0.002	0.089	1.51798e-08	0.000420921
PLEKHA1	-0.487815	0.042	0.218	1.8817e-08	0.000521775
B3GAT1	-0.254487	0.003	0.089	2.05943e-08	0.00057106
PROK2	-0.440774	0.04	0.208	2.18248e-08	0.000605181
SARDH	0.61578	0.155	0	2.19215e-08	0.000607861
AHR	0.874507	0.36	0.099	2.43164e-08	0.000674271
MYBL1	-0.619785	0.032	0.188	2.49746e-08	0.000692522
NTN4	-0.305227	0.001	0.079	2.69348e-08	0.000746875
NCALD	-0.461406	0.026	0.178	2.70469e-08	0.000749983
KLF6	0.916518	0.88	0.713	2.91102e-08	0.000807196
ADD3	-0.700895	0.208	0.426	2.98716e-08	0.00082831
ZNF276	-0.64895	0.09	0.307	3.16129e-08	0.000876594
RGS1	0.535484	0.791	0.515	3.17624e-08	0.000880739
SPN	-0.664093	0.406	0.624	4.65332e-08	0.00129032
INPP4A	-0.631513	0.14	0.386	4.6663e-08	0.00129392
TOX2	0.488619	0.163	0.01	5.1667e-08	0.00143267
ADAM19	0.652165	0.289	0.059	5.23209e-08	0.00145081
MIF	0.61318	0.94	0.851	5.30454e-08	0.00147089
RHOF	-0.650103	0.363	0.634	5.32655e-08	0.001477
PPP2R5C	-0.677294	0.455	0.713	5.87025e-08	0.00162776
IGFLR1	0.877063	0.35	0.099	6.91786e-08	0.00191825
RAP1B	-0.595893	0.655	0.851	7.34813e-08	0.00203756
ZBTB7A	-0.652883	0.248	0.505	7.55764e-08	0.00209566
CMKLR1	-0.180013	0	0.059	7.6235e-08	0.00211392
MT-ND6	-0.619017	0.602	0.703	7.6419e-08	0.00211902
CPNE7	0.650695	0.248	0.04	7.84098e-08	0.00217423
JMJD6	-0.641332	0.287	0.564	8.69595e-08	0.0024113
CTSB	0.867823	0.579	0.337	8.75121e-08	0.00242662
BCL9L	-0.726629	0.117	0.327	9.28924e-08	0.00257581
MYO1G	-0.661852	0.323	0.525	9.67623e-08	0.00268312
TRBV21-1	-0.693929	0.015	0.139	1.0429e-07	0.00289186
IRS2	0.539943	0.141	0	1.09126e-07	0.00302594
CORO1B	0.917618	0.577	0.317	1.15525e-07	0.00320339
TTC16	-0.274459	0.003	0.089	1.24027e-07	0.00343913
PPP1R15A	0.746772	0.756	0.495	1.29145e-07	0.00358107
ZNF331	0.804046	0.635	0.376	2.39016e-07	0.00662768
MFHAS1	0.761032	0.313	0.099	3.38549e-07	0.00938763
TYMP	0.848759	0.37	0.139	3.46935e-07	0.00962017
HEG1	-0.4338	0.047	0.208	3.59413e-07	0.00996617
RIPOR2	-0.713614	0.172	0.406	3.67229e-07	0.0101829
CACYBP	0.759004	0.587	0.317	3.76452e-07	0.0104386
CXCL13	0.735007	0.229	0.05	3.76848e-07	0.0104496
FABP5	0.750529	0.417	0.158	3.88398e-07	0.0107699
SRGN	0.325163	0.99	0.97	4.25797e-07	0.0118069
CXCR3	0.696619	0.609	0.337	4.30711e-07	0.0119432
ZBTB38	-0.722854	0.21	0.436	4.45099e-07	0.0123422
DNPH1	0.533163	0.316	0.089	4.49778e-07	0.0124719
TRGC2	-0.343435	0.011	0.119	4.66158e-07	0.0129261
S1PR4	-0.70745	0.195	0.396	4.92014e-07	0.0136431
CYTIP	0.653895	0.791	0.584	4.99959e-07	0.0138634
AAK1	-0.689708	0.268	0.495	5.28302e-07	0.0146493
PDE4DIP	0.728335	0.29	0.069	5.32063e-07	0.0147536
IGFBP3	-0.429286	0.015	0.129	6.09381e-07	0.0168975
SOD1	0.605935	0.791	0.713	6.17341e-07	0.0171183
FGL2	-0.569651	0.052	0.218	6.32212e-07	0.0175306
LIMS1	0.708029	0.411	0.158	8.09343e-07	0.0224423
DNAJA1	0.825083	0.87	0.782	8.29928e-07	0.0230131
ZNRF1	0.752767	0.337	0.109	8.78148e-07	0.0243502
ANKRD13D	-0.611165	0.243	0.426	8.97507e-07	0.024887
HINT1	0.502789	0.858	0.792	9.17299e-07	0.0254358
TRBV24-1	-1.45394	0.013	0.119	9.58454e-07	0.026577
HSP90AB1	0.81587	0.959	0.931	1.11183e-06	0.03083
PTP4A2	-0.538528	0.525	0.772	1.12332e-06	0.0311486
LDHA	-0.470134	0.944	0.941	1.16025e-06	0.0321725
RPS27	-0.286501	1	1	1.26871e-06	0.03518
HSPE1	0.862661	0.758	0.574	1.29119e-06	0.0358033
JAML	0.58756	0.243	0.05	1.33196e-06	0.036934
CLU	0.646575	0.192	0.03	1.51483e-06	0.0420048
HLA-DRB1	0.522566	0.859	0.752	1.62396e-06	0.0450307
HSPA8	0.814759	0.976	0.96	1.6246e-06	0.0450484
TUBA4A	-0.669886	0.658	0.792	1.83951e-06	0.0510077
RPS4Y1	-0.467701	0.321	0.574	1.8727e-06	0.0519282
ICOS	0.704878	0.397	0.158	1.87347e-06	0.0519495
TRAT1	0.758196	0.423	0.188	1.91405e-06	0.0530746
TMCC3	-0.3037	0.002	0.069	1.9197e-06	0.0532314
FCGR3A	-0.207668	0.002	0.069	1.94616e-06	0.0539649
PCBP1	-0.608614	0.424	0.604	1.98304e-06	0.0549878
RPL3	-0.364463	0.992	0.98	2.04513e-06	0.0567093
CCR4	0.399612	0.136	0.01	2.05682e-06	0.0570335
AQP3	0.673855	0.241	0.05	2.09093e-06	0.0579795
LYAR	-0.722808	0.176	0.366	2.21736e-06	0.0614852
MALAT1	-0.454099	0.999	1	2.23492e-06	0.061972
CD300A	-0.590001	0.07	0.238	2.38922e-06	0.0662506
TRAV39	-0.816399	0.022	0.139	2.51813e-06	0.0698253
NMB	0.804079	0.195	0.03	2.56691e-06	0.0711779
BUB3	0.632039	0.516	0.356	2.62648e-06	0.0728297
PDCL3	0.772546	0.505	0.297	2.72238e-06	0.0754889
HOPX	-0.457256	0.367	0.624	2.72282e-06	0.0755012
ANXA1	0.434072	0.737	0.861	2.73804e-06	0.0759232
PLIN2	0.964549	0.537	0.386	2.74585e-06	0.0761397
RNF125	-0.641294	0.292	0.505	3.22677e-06	0.089475
ARRDC2	-0.505708	0.181	0.406	3.56706e-06	0.0989109
HIF1A	0.802854	0.532	0.297	3.73496e-06	0.103567
EMP3	-0.519884	0.669	0.822	4.28978e-06	0.118951
UHMK1	-0.573383	0.217	0.436	4.4154e-06	0.122434
CYSLTR1	0.37127	0.108	0	4.55738e-06	0.126372
RAB11FIP5	-0.464085	0.037	0.158	5.59719e-06	0.155204
HLA-E	-0.341138	0.991	1	5.6301e-06	0.156117
RGS10	0.669853	0.484	0.248	5.77056e-06	0.160012
MYL6	0.379372	0.986	0.97	6.19048e-06	0.171656
IL9R	0.378938	0.104	0	6.71055e-06	0.186077
SLC15A4	-0.503053	0.067	0.218	6.85086e-06	0.189968
DNAJB1	0.995133	0.863	0.822	7.20367e-06	0.199751
HMGB2	0.648925	0.59	0.465	8.24289e-06	0.228567
PRKCB	-0.561046	0.197	0.376	8.39672e-06	0.232833
CD81	-0.573129	0.497	0.683	8.47378e-06	0.23497
RCAN3	0.616741	0.244	0.059	8.94891e-06	0.248144
PKIA	0.34216	0.102	0	8.964e-06	0.248563
ARID5B	0.714239	0.577	0.347	9.15193e-06	0.253774
MTRNR2L12	-0.419731	0.676	0.861	1.01429e-05	0.281252
ABCG1	0.560143	0.227	0.05	1.03074e-05	0.285814
AKR1C3	-0.316599	0.005	0.079	1.04382e-05	0.289441
DYNC2H1	-0.241948	0.005	0.079	1.12672e-05	0.312427
LINC02384	-0.321727	0.01	0.099	1.13524e-05	0.31479
NAB1	0.693369	0.225	0.05	1.14157e-05	0.316547
MCL1	0.443661	0.857	0.723	1.30834e-05	0.362789
AHNAK	-0.565965	0.81	0.901	1.33826e-05	0.371085
IRF2BPL	-0.44424	0.115	0.297	1.37072e-05	0.380087
RALA	0.615326	0.379	0.158	1.3957e-05	0.387015
STK38	-0.540074	0.149	0.337	1.40339e-05	0.389147
MT-CYB	-0.338676	0.977	1	1.47405e-05	0.40874
DSTN	-0.559185	0.273	0.436	1.52745e-05	0.423547
RPS10	-0.498321	0.107	0.287	1.54347e-05	0.427988
PTGDS	-0.292857	0.003	0.069	1.54619e-05	0.428742
GOLIM4	0.210376	0.1	0.02	1.58934e-05	0.440708
CD96	0.517942	0.716	0.495	1.59242e-05	0.441562
SP140	0.626163	0.335	0.129	1.6363e-05	0.453731
DGKD	-0.333774	0.054	0.188	1.64344e-05	0.455709
MACF1	-0.58191	0.397	0.584	1.65797e-05	0.45974
PLEKHG3	-0.216741	0.021	0.109	1.6581e-05	0.459774
GGCT	-0.204364	0.079	0.079	1.66327e-05	0.461208
TRGV10	-0.56117	0.044	0.178	1.69047e-05	0.468749
FTL	-0.347798	0.967	0.98	1.6997e-05	0.47131
TXN	0.580033	0.723	0.604	1.79643e-05	0.498132
KLF16	-0.424559	0.055	0.198	1.88238e-05	0.521966
DUSP8	-0.478731	0.122	0.307	1.98989e-05	0.551775
TES	-0.541229	0.252	0.475	2.00955e-05	0.557228
SRSF2	-0.451129	0.786	0.881	2.01042e-05	0.557469
PARVB	0.355781	0.094	0	2.12968e-05	0.590538
CCR7	0.489829	0.094	0	2.12968e-05	0.590538
PPM1L	-0.220306	0.006	0.079	2.14011e-05	0.593432
TMIGD2	0.472759	0.131	0.01	2.19907e-05	0.60978
TRBV20-1	-1.12261	0.067	0.218	2.23054e-05	0.618508
PDZD4	-0.156285	0.003	0.059	2.34348e-05	0.649823
PDE7A	-0.418346	0.36	0.594	2.35868e-05	0.654038
RAB37	-0.530479	0.055	0.188	2.41409e-05	0.669404
APOBEC3H	0.668393	0.298	0.109	2.77001e-05	0.768095
TNFRSF18	0.79953	0.292	0.099	2.92143e-05	0.810083
RYR1	0.13669	0.086	0.02	2.9371e-05	0.814429
TSC22D3	0.576425	0.889	0.772	2.99624e-05	0.830826
SMAP2	0.606438	0.528	0.366	3.05997e-05	0.848499
HLA-DRA	0.670799	0.647	0.455	3.08775e-05	0.856202
SLCO3A1	-0.283764	0.07	0.198	3.12434e-05	0.866349
FXYD5	0.434335	0.908	0.871	3.31251e-05	0.918527
FOSB	0.891559	0.589	0.386	3.45098e-05	0.956921
GLCCI1	-0.591902	0.245	0.426	3.46047e-05	0.959555
PTCH1	-0.190139	0.004	0.069	3.72625e-05	1
PRDX1	0.530054	0.66	0.554	3.83843e-05	1
RPS29	-0.328602	0.991	0.99	3.8666e-05	1
NIPBL	-0.450304	0.309	0.535	3.9494e-05	1
NEO1	-0.219218	0.004	0.069	3.99312e-05	1
PSTPIP1	0.588259	0.419	0.228	4.03262e-05	1
AC243829.1	-0.314466	0.026	0.129	4.14221e-05	1
MXD4	-0.57203	0.357	0.554	4.14709e-05	1
OXNAD1	0.45446	0.359	0.158	4.26572e-05	1
TRAV13-2	-0.668893	0.043	0.168	4.27958e-05	1
KLF12	-0.429107	0.088	0.248	4.2857e-05	1
CPEB2	-0.454257	0.07	0.218	4.32528e-05	1
CCND2	-0.452809	0.468	0.554	4.59081e-05	1
KLF13	-0.56577	0.237	0.416	4.80859e-05	1
CTDSP1	-0.500292	0.123	0.297	4.8776e-05	1
GK5	-0.376672	0.049	0.178	4.99347e-05	1
PTPRC	-0.325674	0.954	0.99	5.13133e-05	1
LDHB	0.516187	0.683	0.505	5.34677e-05	1
NUDT14	0.483387	0.15	0.02	5.38978e-05	1
PTGER2	-0.33828	0.022	0.119	5.57198e-05	1
SOCS1	0.701062	0.435	0.228	5.75512e-05	1
NR1D2	-0.553595	0.218	0.406	5.87503e-05	1
NOP58	0.621256	0.463	0.257	5.8851e-05	1
ITGB1	-0.451427	0.769	0.822	5.9688e-05	1
PTPN18	-0.497724	0.177	0.356	6.09231e-05	1
B4GALT1	-0.479158	0.239	0.446	6.09946e-05	1
CYFIP2	-0.512145	0.392	0.574	6.53806e-05	1
MCM6	0.428956	0.149	0.02	6.55785e-05	1
MYO5A	-0.447057	0.093	0.248	6.78043e-05	1
TSPAN32	-0.397874	0.038	0.149	6.85567e-05	1
SAMSN1	0.526893	0.833	0.743	6.9549e-05	1
RARG	-0.237604	0.016	0.099	7.24063e-05	1
ZNF365	-0.190022	0.009	0.079	7.26911e-05	1
ST3GAL5	-0.404358	0.085	0.238	7.52848e-05	1
TLE4	-0.503713	0.135	0.307	7.74512e-05	1
MAPKAPK3	0.47492	0.205	0.05	7.75398e-05	1
FYN	-0.419407	0.703	0.851	8.03545e-05	1
CCDC69	-0.373345	0.13	0.297	8.14503e-05	1
OSBPL5	-0.217037	0.005	0.069	8.38755e-05	1
PAGR1	-0.197138	0.103	0.109	8.47325e-05	1
NBL1	0.376415	0.177	0.04	8.70958e-05	1
RBM38	-0.478506	0.47	0.683	8.71072e-05	1
TM2D3	0.526968	0.306	0.119	8.86221e-05	1
RPS3A	-0.299713	0.997	1	9.18379e-05	1
FAM53B	-0.494674	0.137	0.307	9.18503e-05	1
USP34	-0.485879	0.204	0.396	9.63196e-05	1
HLA-DMA	0.238703	0.296	0.149	9.86795e-05	1
DOCK11	-0.533621	0.122	0.277	0.00010018	1
MZT2A	0.541281	0.525	0.347	0.000101312	1
RPL13A	-0.29637	0.957	0.97	0.000103188	1
GADD45B	-0.278495	0.317	0.525	0.000105747	1
PATL2	-0.460501	0.064	0.198	0.000106189	1
ISOC2	0.27868	0.079	0	0.00010789	1
PGK1	0.484332	0.888	0.812	0.000111347	1
MT-ATP8	-0.389343	0.921	0.95	0.000111665	1
YAF2	-0.444388	0.127	0.297	0.000113094	1
CD200	0.362394	0.078	0	0.000118645	1
CD7	0.774063	0.577	0.446	0.000121615	1
ETV3	-0.542942	0.185	0.327	0.000122436	1
CLIC1	0.376129	0.927	0.881	0.000123533	1
EPAS1	0.197789	0.11	0.02	0.000124564	1
MTLN	0.247291	0.2	0.079	0.000133315	1
GZMK	0.918451	0.288	0.109	0.000135398	1
ZNF267	0.562819	0.437	0.307	0.000136153	1
LINC00861	-0.42112	0.173	0.356	0.000142232	1
UTY	-0.283337	0.046	0.158	0.000147981	1
MLLT6	-0.468385	0.15	0.327	0.000148796	1
CPT1A	-0.441817	0.097	0.248	0.000151387	1
SYTL3	-0.535617	0.342	0.505	0.000151585	1
GNA15	0.551234	0.326	0.139	0.000152905	1
MYO1F	-0.466805	0.197	0.386	0.000155285	1
NKRF	0.294504	0.076	0	0.00015774	1
PPARG	0.294503	0.076	0	0.00015774	1
RPS21	-0.262124	0.999	1	0.000160625	1
HSPA1B	1.01549	0.423	0.238	0.000164864	1
HABP4	0.422107	0.161	0.03	0.000165738	1
MCTP2	-0.256734	0.027	0.119	0.000167918	1
ISG15	0.752662	0.438	0.267	0.000168827	1
RNF168	-0.462779	0.174	0.356	0.000170137	1
H3F3B	0.285877	0.998	1	0.00017378	1
AC011611.3	0.189989	0.078	0.01	0.000175131	1
MED14	-0.396473	0.061	0.188	0.000179259	1
AKTIP	0.396164	0.152	0.03	0.000181149	1
TMSB4X	0.230302	1	1	0.000186966	1
VPS37B	-0.477252	0.437	0.535	0.000190573	1
NFE2L3	0.258517	0.074	0	0.000190685	1
ZBED2	0.261304	0.12	0.03	0.000193313	1
UBTF	-0.523474	0.207	0.366	0.000196354	1
CITED2	0.696831	0.532	0.347	0.000202649	1
AGPAT4	-0.235491	0.024	0.109	0.00020347	1
METRNL	-0.537743	0.446	0.574	0.00020527	1
NRROS	-0.218355	0.01	0.079	0.000210557	1
GNG2	-0.406305	0.623	0.812	0.000216188	1
MT-CO1	-0.232173	0.997	1	0.000218932	1
AL118516.1	-0.499851	0.091	0.238	0.000219056	1
CALCOCO1	-0.418122	0.118	0.277	0.000228478	1
AGPAT2	0.408311	0.155	0.03	0.000231026	1
ATP8A1	-0.463949	0.156	0.327	0.000232841	1
RHBDD2	0.538485	0.37	0.208	0.000241247	1
CLCF1	-0.191253	0.018	0.089	0.000244638	1
SDCBP	0.589028	0.488	0.347	0.000256482	1
GPR183	0.886615	0.273	0.139	0.000259161	1
HEXIM1	-0.464792	0.236	0.426	0.000261016	1
RPL34	-0.184749	1	0.99	0.000263902	1
SAMD3	-0.551869	0.254	0.436	0.000265379	1
PPIA	-0.296495	0.96	0.98	0.000268056	1
TSHZ3	-0.241282	0.007	0.069	0.000274357	1
TRGV5	-0.364959	0.016	0.079	0.000275533	1
ADGRG5	-0.186342	0.007	0.069	0.000277621	1
RAP2A	-0.349224	0.063	0.188	0.000279577	1
HSPD1	0.734325	0.57	0.436	0.000298993	1
HHEX	-0.269388	0.017	0.099	0.000312231	1
LIPA	-0.395762	0.107	0.257	0.000315687	1
SIRT1	-0.215375	0.103	0.218	0.000316706	1
YBX1	-0.381743	0.76	0.861	0.000318729	1
HLA-A	0.212949	0.999	1	0.000318952	1
STK10	-0.490741	0.352	0.475	0.000320524	1
CYTH1	-0.451111	0.493	0.673	0.000323102	1
DDX3Y	-0.30475	0.15	0.297	0.000326187	1
EPB41	-0.487822	0.225	0.406	0.000326546	1
ANAPC16	0.433733	0.649	0.525	0.000333963	1
ARPC2	-0.201376	0.871	0.98	0.000336148	1
LINC02273	0.251113	0.069	0	0.000336575	1
ARHGAP18	0.246848	0.166	0.059	0.000338353	1
TMEM181	-0.297902	0.049	0.158	0.000344238	1
NDUFA4	0.428286	0.764	0.653	0.000348535	1
DPP4	0.437303	0.134	0.02	0.0003514	1
APMAP	-0.398472	0.279	0.475	0.000352764	1
ENO1	0.481808	0.768	0.762	0.000360302	1
SLC9A3R1	-0.419623	0.538	0.733	0.000368	1
RPL37	-0.211184	0.998	0.99	0.000377909	1
NETO2	0.367645	0.11	0.01	0.000387739	1
SLC5A3	0.468594	0.218	0.069	0.00039992	1
TRAV26-1	-0.634192	0.047	0.158	0.000400604	1
PAG1	0.547106	0.48	0.307	0.000407087	1
RFX3-AS1	-0.130147	0.003	0.05	0.00040741	1
OAZ1	0.293884	0.943	0.881	0.000408616	1
FBLN7	0.306961	0.13	0.03	0.000423267	1
ATP1B3	-0.451324	0.584	0.683	0.00042511	1
ZFAND3	-0.173324	0.061	0.149	0.00043617	1
NDUFA13	0.356242	0.761	0.683	0.000439693	1
PRR7	-0.302895	0.038	0.139	0.000445279	1
BRD7	-0.386549	0.207	0.386	0.000449022	1
GEM	0.629359	0.184	0.05	0.000460013	1
RPL8	0.229895	0.997	1	0.000482082	1
SLC25A4	-0.357952	0.06	0.178	0.000482465	1
C9orf78	-0.41574	0.491	0.564	0.000482766	1
RASSF1	-0.425241	0.177	0.347	0.000485945	1
RASSF5	-0.451769	0.392	0.564	0.00048772	1
KIF3C	-0.164993	0.01	0.069	0.0004962	1
RPS6	-0.251877	0.992	1	0.000497094	1
FAM241A	0.381984	0.165	0.04	0.000501726	1
CD200R1	0.43485	0.13	0.02	0.000507685	1
PIK3CB	0.187851	0.074	0.01	0.000509153	1
HOXB2	0.390288	0.207	0.069	0.000510874	1
COX8A	0.436026	0.72	0.604	0.000512885	1
RPL23A	-0.19448	0.997	0.98	0.000514084	1
SIRPG	0.499766	0.213	0.069	0.00053242	1
CD101	0.242919	0.064	0	0.000539967	1
CALM1	-0.290213	0.971	0.99	0.000547533	1
PVT1	0.353904	0.103	0.01	0.000548767	1
TXN2	-0.419818	0.113	0.238	0.00055363	1
A1BG	0.451922	0.18	0.05	0.000562324	1
SELPLG	-0.396252	0.412	0.604	0.000576034	1
TFDP2	-0.431894	0.088	0.218	0.000577266	1
SRSF3	-0.406345	0.436	0.634	0.000581709	1
ERRFI1	-0.325948	0.05	0.158	0.000581739	1
QPCT	0.248272	0.063	0	0.000593463	1
CUX1	-0.374418	0.085	0.218	0.000599286	1
PTTG1	0.573144	0.357	0.198	0.00060067	1
ATL3	0.359882	0.176	0.05	0.000607324	1
CD44	0.335494	0.871	0.832	0.000607696	1
KDSR	0.511559	0.233	0.099	0.000610238	1
BIN1	-0.441859	0.322	0.505	0.00061416	1
YES1	-0.199556	0.023	0.099	0.000619389	1
TXNIP	0.309614	0.555	0.356	0.000620899	1
ATF7IP2	0.444083	0.166	0.05	0.000627469	1
IL32	0.403064	0.996	1	0.000639472	1
PLXND1	-0.365847	0.067	0.188	0.00065432	1
DAPK2	0.406252	0.146	0.03	0.000682287	1
MIAT	-0.3203	0.07	0.188	0.000686114	1
PTPRM	-0.196373	0.024	0.099	0.000695363	1
HLA-DPA1	0.390453	0.803	0.782	0.000698745	1
AL109741.1	-0.120655	0.003	0.05	0.000710773	1
DDX6	-0.415921	0.457	0.564	0.000714431	1
APP	0.257355	0.062	0	0.000716838	1
RPS3	-0.232584	0.999	1	0.000727461	1
ATP6V1F	0.479884	0.415	0.257	0.000728059	1
SYNGR3	0.342571	0.097	0.01	0.000738339	1
NCF4	0.47442	0.239	0.089	0.000746171	1
CD320	-0.415991	0.172	0.337	0.000747424	1
SKAP2	-0.264479	0.024	0.109	0.000756985	1
GRAMD1B	0.411036	0.21	0.069	0.000764265	1
SUSD3	0.392835	0.22	0.079	0.000770142	1
PFKFB3	0.632362	0.424	0.267	0.000771451	1
PCSK7	-0.332545	0.186	0.347	0.000781139	1
TBC1D22B	0.214609	0.061	0	0.000787813	1
CITED4	0.234084	0.061	0	0.000787813	1
AKIRIN2	0.500532	0.414	0.248	0.000788964	1
TNFSF10	0.494112	0.279	0.119	0.000789246	1
ZBTB44	-0.39989	0.08	0.168	0.000817435	1
CTSH	0.468341	0.216	0.079	0.000823455	1
CASK	0.428038	0.192	0.059	0.00084595	1
ZNF683	-0.442758	0.057	0.168	0.000862943	1
TPI1	0.494587	0.851	0.772	0.000868597	1
SPTY2D1	-0.44851	0.25	0.356	0.000882986	1
MTSS1	-0.252243	0.038	0.129	0.000887635	1
SLC35E2B	-0.156543	0.045	0.119	0.000893468	1
YIPF5	0.503948	0.34	0.228	0.000899835	1
TMEM173	0.557774	0.379	0.228	0.000905926	1
SATB1	-0.311309	0.063	0.178	0.000922412	1
EIF4EBP2	-0.467127	0.222	0.356	0.00093265	1
ATF3	0.372253	0.119	0.02	0.000935699	1
FAAH2	0.21472	0.059	0	0.0009515	1
ALKBH2	-0.17536	0.015	0.079	0.000958794	1
EGLN2	-0.422489	0.166	0.297	0.000965827	1
AXIN1	-0.343823	0.06	0.168	0.00098527	1
UBE2F	-0.384129	0.152	0.307	0.000985746	1
TBXAS1	0.421791	0.167	0.059	0.000991616	1
SYTL2	-0.365913	0.217	0.386	0.00100143	1
LY6E	0.501454	0.755	0.614	0.00102372	1
RPS11	-0.315948	0.849	0.95	0.00102489	1
LUC7L	-0.271347	0.197	0.347	0.00102496	1
TNFRSF4	0.406362	0.231	0.089	0.00104234	1
SMARCD3	0.231831	0.058	0	0.00104567	1
TNFAIP8	0.540963	0.355	0.208	0.00105776	1
PALLD	-0.16789	0.006	0.059	0.00106169	1
ARMH1	0.410164	0.115	0.02	0.00106496	1
IGF2R	-0.440131	0.19	0.347	0.00106658	1
LMNA	0.70625	0.582	0.475	0.00109439	1
MRPS6	0.506408	0.472	0.307	0.00109819	1
IGFBP4	0.380962	0.1	0.01	0.0011008	1
TNFAIP3	0.429607	0.956	0.911	0.00110605	1
PSMB6	0.444313	0.519	0.347	0.0011078	1
ALDOA	0.401353	0.78	0.653	0.00111125	1
SLC35D2	0.448537	0.217	0.079	0.00112004	1
RHBDF2	-0.324183	0.047	0.149	0.00112728	1
MAGEH1	0.2168	0.057	0	0.00114915	1
DYNLT1	0.496784	0.29	0.139	0.00119149	1
JUNB	0.659307	0.918	0.911	0.00120144	1
EVI2A	0.485745	0.295	0.139	0.00120263	1
THAP9-AS1	-0.20396	0.025	0.099	0.00121104	1
NR4A3	-0.485918	0.418	0.505	0.00122825	1
MAL	0.549602	0.116	0.02	0.00123829	1
MAPK11	0.202801	0.057	0	0.00126286	1
SERPINB9	-0.339486	0.223	0.277	0.00127154	1
LINC01578	0.400939	0.779	0.653	0.00128195	1
DDN-AS1	-0.147999	0.007	0.059	0.00128714	1
ADSL	0.369267	0.17	0.05	0.00128944	1
DNAJC1	-0.391013	0.303	0.485	0.00129368	1
SRRM2	-0.331041	0.688	0.832	0.0013171	1
HMGN1	0.445786	0.599	0.446	0.00133455	1
PCNX1	-0.40292	0.186	0.347	0.00135201	1
NPDC1	0.334688	0.119	0.02	0.00135442	1
REEP4	-0.317821	0.059	0.168	0.00136275	1
PLXDC1	0.225808	0.056	0	0.00138781	1
TRBV2	0.910935	0.056	0	0.00138781	1
MRPS21	0.478112	0.395	0.228	0.00141006	1
UPP1	-0.452693	0.182	0.327	0.00141195	1
RPL21	-0.242822	0.994	1	0.00142216	1
PIM3	0.551745	0.443	0.277	0.00143116	1
ITGB2	-0.322066	0.852	0.921	0.00143599	1
NOTCH2	-0.334065	0.098	0.228	0.00146657	1
NAPA	0.295432	0.43	0.406	0.00146956	1
TGIF1	0.495471	0.297	0.168	0.00147326	1
SUSD1	-0.24194	0.014	0.079	0.00150212	1
MTHFD2	0.467257	0.437	0.257	0.00150788	1
NUSAP1	0.196385	0.088	0.02	0.00152017	1
IFI44L	0.403462	0.103	0.02	0.00153218	1
KLHL24	-0.438495	0.145	0.287	0.00154084	1
CD3E	0.283364	0.983	0.98	0.00156351	1
RCE1	-0.383702	0.128	0.267	0.00158051	1
RNF166	-0.404554	0.357	0.535	0.00158204	1
SH3BP5	-0.29947	0.068	0.178	0.00160408	1
PPP1R18	-0.395647	0.426	0.594	0.00161926	1
PLSCR1	0.40732	0.162	0.05	0.00164591	1
MT-ND3	-0.287837	0.952	0.97	0.00167925	1
SPSB1	0.324002	0.117	0.02	0.00174675	1
TNFRSF1A	-0.377566	0.093	0.218	0.00175537	1
HLA-DMB	0.136178	0.137	0.059	0.00176699	1
MICOS10	0.397569	0.47	0.386	0.00176735	1
UBE2S	0.341332	0.795	0.782	0.00178293	1
TRIM33	-0.378859	0.133	0.238	0.00179697	1
GSDMD	0.329754	0.233	0.099	0.00180398	1
FAM228B	-0.168868	0.023	0.089	0.00180996	1
KIF21B	-0.287921	0.139	0.198	0.00181522	1
FAM102A	0.426581	0.242	0.099	0.00181992	1
C6orf136	-0.268698	0.038	0.129	0.0018236	1
KCNK5	0.190184	0.053	0	0.00184186	1
PIGA	0.207625	0.053	0	0.00184186	1
KDM2B	-0.425571	0.15	0.297	0.00185134	1
SQOR	0.122324	0.257	0.158	0.00186232	1
FAS	0.517821	0.372	0.228	0.0018729	1
ELOA	-0.17499	0.14	0.248	0.00187867	1
CEP126	-0.218036	0.012	0.069	0.0018819	1
IL2RG	0.286831	0.963	0.96	0.00189796	1
LAIR1	-0.367943	0.05	0.139	0.00190937	1
SRSF4	-0.274696	0.326	0.495	0.00192897	1
SLC4A8	-0.155264	0.004	0.05	0.00195169	1
CD247	-0.407729	0.54	0.673	0.00195721	1
ERAP2	0.122948	0.14	0.069	0.00200167	1
CD244	-0.315701	0.05	0.149	0.00200542	1
PRPSAP1	0.325479	0.106	0.02	0.00200895	1
ACOX3	0.184627	0.052	0	0.00202411	1
TPST2	-0.231958	0.249	0.396	0.00207441	1
MED13L	-0.404875	0.118	0.248	0.00207639	1
AC025171.1	-0.229227	0.015	0.079	0.00207962	1
ODF3B	0.116747	0.106	0.04	0.00208268	1
MIIP	0.352081	0.129	0.03	0.00211053	1
ATG16L2	-0.281569	0.07	0.178	0.00211963	1
CRIP1	0.411581	0.988	0.98	0.00212493	1
CCL4L2	-0.222747	0.171	0.317	0.00213068	1
XRCC6	0.384802	0.636	0.465	0.00219675	1
HEATR5B	-0.247622	0.048	0.139	0.0022551	1
BTG2	-0.450594	0.513	0.653	0.00231032	1
RPL5	-0.27522	0.982	0.98	0.00232838	1
TRAF5	0.352264	0.19	0.069	0.00235247	1
CEBPD	0.654512	0.186	0.069	0.00236906	1
ADGRE5	0.455897	0.677	0.653	0.00238086	1
RHOH	0.459291	0.56	0.396	0.00238752	1
BST2	0.495103	0.471	0.307	0.0023967	1
LENG8	-0.1843	0.156	0.267	0.00239901	1
IQGAP1	0.224584	0.743	0.762	0.00239999	1
MYADM	0.571929	0.655	0.515	0.00243637	1
MLF1	-0.391453	0.063	0.168	0.00244129	1
MTHFD1L	0.177335	0.05	0	0.00244456	1
MFSD11	-0.407654	0.244	0.406	0.00246954	1
RHOC	0.378788	0.468	0.297	0.00247824	1
IFITM1	-0.134229	0.927	0.99	0.00248171	1
RPL6	-0.224752	0.995	1	0.00249243	1
RPS27A	-0.188777	1	1	0.00250563	1
CTC1	-0.138193	0.073	0.149	0.00254549	1
ANXA2R	-0.313497	0.097	0.218	0.00255072	1
PIP4K2A	-0.423065	0.357	0.505	0.00256906	1
GTF2IRD2B	-0.201012	0.048	0.129	0.00263183	1
ZFAND2A	0.664696	0.274	0.149	0.00267511	1
ST8SIA6	-0.216463	0.02	0.089	0.0027229	1
LINC00324	-0.255145	0.046	0.099	0.00272775	1
ZBTB37	-0.146458	0.014	0.069	0.00272997	1
AC008875.3	-0.327721	0.142	0.277	0.00273567	1
LINC01871	-0.445677	0.32	0.485	0.00281496	1
CCNY	-0.37535	0.141	0.277	0.00283344	1
TRAV19	-0.155496	0.016	0.069	0.00287608	1
MFNG	-0.309378	0.15	0.287	0.00292125	1
ATG2A	-0.229577	0.123	0.238	0.00294051	1
NCF1	0.275592	0.204	0.089	0.00294586	1
HLA-DQB1	0.565651	0.47	0.327	0.00295142	1
JOSD2	0.352087	0.177	0.059	0.00295294	1
TMEM200A	0.293076	0.09	0.01	0.00295494	1
AFAP1L2	0.363602	0.09	0.01	0.00296807	1
NDFIP2	0.364916	0.146	0.04	0.0029696	1
KMT2D	-0.323658	0.07	0.178	0.00297505	1
GOLGA7B	-0.131375	0.016	0.069	0.00299482	1
AC004687.1	-0.394256	0.142	0.277	0.00304353	1
CISH	-0.41392	0.081	0.188	0.00310357	1
TRG-AS1	-0.381739	0.133	0.267	0.00310399	1
ARHGAP45	-0.337813	0.306	0.475	0.00313583	1
ARHGAP10	-0.29487	0.052	0.149	0.00316978	1
TRGV7	-0.234337	0.012	0.069	0.00319842	1
SLC44A2	-0.207555	0.19	0.317	0.00326384	1
LAPTM5	0.311116	0.97	0.96	0.00328923	1
BORCS6	-0.339482	0.074	0.168	0.00330544	1
KANSL1	-0.385644	0.188	0.337	0.00334309	1
STRBP	0.275657	0.088	0.01	0.00337118	1
GNPTAB	-0.457591	0.154	0.287	0.00337185	1
FASLG	-0.248739	0.077	0.178	0.00339081	1
PWWP2B	-0.249281	0.036	0.119	0.00339817	1
TAB2	0.477238	0.323	0.208	0.00344169	1
ENPP4	-0.163221	0.031	0.099	0.00360163	1
RPL28	0.211245	1	1	0.00364627	1
STAT1	0.487029	0.476	0.386	0.00364836	1
ZRANB1	-0.294365	0.042	0.129	0.00365531	1
B3GNT2	-0.17003	0.164	0.277	0.00370978	1
HECA	-0.400538	0.15	0.277	0.00373605	1
SEPTIN1	0.397406	0.635	0.515	0.00382932	1
PPDPF	0.29288	0.81	0.693	0.00383689	1
STXBP3	-0.321279	0.113	0.238	0.00383826	1
MSC	0.396949	0.159	0.05	0.00388447	1
UCHL5	-0.345027	0.099	0.218	0.00388615	1
DCAF8	-0.24513	0.137	0.257	0.00389508	1
CRYBG1	-0.418587	0.203	0.337	0.00391994	1
DMWD	-0.252997	0.056	0.149	0.00394607	1
NAF1	0.360164	0.143	0.04	0.00394798	1
PKM	0.508172	0.761	0.644	0.00395246	1
MTHFS	0.323475	0.143	0.04	0.00397165	1
CHCHD7	0.405829	0.194	0.079	0.00397808	1
SYNM	-0.20842	0.009	0.059	0.00401279	1
CDC42SE1	-0.35375	0.416	0.584	0.00403298	1
XCL1	1.1304	0.147	0.059	0.0040345	1
TTC17	-0.360532	0.175	0.317	0.00406456	1
FO393401.1	-0.282957	0.035	0.109	0.0040936	1
PHTF2	0.430972	0.295	0.178	0.00411726	1
THRA	-0.219159	0.022	0.089	0.00418371	1
STK40	-0.328015	0.101	0.218	0.00420166	1
RAP2B	-0.430361	0.18	0.307	0.00421198	1
RPL29	-0.172469	0.999	0.99	0.00424323	1
SIPA1	-0.394191	0.217	0.347	0.00425525	1
LINC-PINT	-0.34156	0.199	0.347	0.00438942	1
HSP90AA1	0.564882	0.957	0.97	0.00444398	1
PTPN7	-0.393459	0.36	0.525	0.00445716	1
VIM-AS1	0.42633	0.195	0.089	0.00453909	1
CAST	-0.395167	0.457	0.584	0.00455806	1
CTSZ	0.415823	0.267	0.129	0.00456194	1
GPI	0.391682	0.575	0.416	0.00457227	1
TMBIM1	-0.408579	0.229	0.347	0.00460679	1
EEF2	-0.253695	0.947	0.941	0.00461942	1
PPP3R1	-0.378502	0.205	0.347	0.00464596	1
GKAP1	-0.277929	0.041	0.119	0.00471294	1
LINC00944	-0.301213	0.068	0.168	0.0047304	1
NBEAL2	-0.394594	0.173	0.307	0.00484414	1
EFCAB14	-0.360048	0.26	0.416	0.00485579	1
FLOT1	-0.323086	0.123	0.248	0.00486257	1
PRMT9	0.422808	0.222	0.099	0.00489972	1
PRKAR2A	-0.266516	0.151	0.277	0.0049171	1
SBK1	-0.213618	0.028	0.099	0.00498489	1
BCL3	-0.373881	0.449	0.535	0.00498678	1
PBX4	0.453786	0.275	0.158	0.00502351	1
NFKBIZ	0.555068	0.352	0.287	0.00506576	1
PELI1	0.391333	0.239	0.109	0.00509415	1
BORCS7	-0.287243	0.158	0.287	0.00511261	1
AF117829.1	-0.14141	0.006	0.05	0.00513589	1
MT-CO2	-0.178503	0.994	1	0.00516284	1
NPIPB5	-0.318155	0.072	0.168	0.00516381	1
DAZAP2	0.292727	0.832	0.743	0.0051785	1
USP28	-0.292347	0.027	0.089	0.00522739	1
CD27	0.617179	0.237	0.109	0.00526973	1
DIP2A	-0.375792	0.162	0.287	0.00527665	1
RPL4	-0.251134	0.942	0.97	0.00528216	1
CD47	-0.381846	0.451	0.614	0.00528846	1
PMPCB	0.27037	0.21	0.168	0.00529552	1
LSM2	0.275422	0.204	0.089	0.00534121	1
KPNA2	0.416116	0.48	0.366	0.00537252	1
PURB	-0.264998	0.083	0.188	0.00540249	1
CD3G	-0.344927	0.706	0.762	0.00546329	1
RPL39	-0.172197	0.999	1	0.00546673	1
SDC4	0.200205	0.103	0.03	0.0055098	1
WEE1	0.262771	0.113	0.03	0.00563752	1
C19orf12	-0.20715	0.068	0.158	0.00564914	1
PSMB9	0.350869	0.658	0.594	0.0056559	1
EPSTI1	0.400888	0.237	0.109	0.0056756	1
PYHIN1	-0.33882	0.163	0.297	0.00573939	1
CTSC	-0.394199	0.549	0.663	0.00574207	1
CSGALNACT1	0.260139	0.081	0.01	0.00575767	1
GIPR	-0.138187	0.007	0.05	0.00576617	1
RPS14	-0.221662	1	1	0.00581102	1
ROMO1	0.394413	0.504	0.356	0.00584819	1
TMEM120B	-0.306542	0.089	0.198	0.005857	1
EVL	0.351678	0.803	0.693	0.00587663	1
POM121C	-0.359818	0.22	0.366	0.00590396	1
ACACB	-0.191255	0.01	0.059	0.0059132	1
TSHZ1	-0.319636	0.057	0.149	0.0059215	1
PLCB1	-0.214676	0.01	0.059	0.00594557	1
SIK3	0.334084	0.43	0.366	0.00597892	1
TAF6	0.140898	0.102	0.04	0.00598897	1
MED9	-0.191068	0.045	0.069	0.00599064	1
RGS3	-0.26569	0.051	0.139	0.00611407	1
MANEAL	-0.148249	0.006	0.05	0.00611641	1
TMC6	0.403126	0.339	0.208	0.00612384	1
RAB3IP	0.151553	0.061	0.01	0.00616268	1
P2RY10	0.398274	0.263	0.129	0.00617081	1
TGFBR2	0.417175	0.435	0.317	0.00620887	1
CHSY1	-0.28301	0.044	0.129	0.0062308	1
NPM1	0.184375	0.919	0.95	0.00624257	1
DENND1B	0.326393	0.223	0.099	0.00627978	1
LTBP4	-0.343087	0.105	0.218	0.00631086	1
JOSD1	-0.37818	0.22	0.337	0.00631605	1
LRR1	-0.228698	0.063	0.089	0.00636599	1
LINC01943	0.458272	0.212	0.139	0.00642274	1
PSME2	0.351913	0.692	0.594	0.00643792	1
MSMO1	0.239275	0.074	0.01	0.00646711	1
PHF8	-0.202186	0.086	0.178	0.00647217	1
BLOC1S1	0.374521	0.55	0.446	0.00648121	1
AGTPBP1	-0.280355	0.058	0.149	0.00648915	1
NOP16	0.229397	0.129	0.089	0.00655185	1
CACNB1	-0.167985	0.02	0.079	0.00657751	1
AC245297.3	-0.324813	0.118	0.238	0.00660765	1
SLC10A3	-0.359395	0.177	0.307	0.00662778	1
CDV3	-0.320736	0.514	0.564	0.0067268	1
TBX21	-0.427305	0.218	0.356	0.00672713	1
FCMR	-0.243009	0.15	0.267	0.00673828	1
SPNS3	0.280363	0.094	0.02	0.0067605	1
NTNG2	-0.216684	0.01	0.059	0.00676335	1
BTG1	0.344726	0.994	0.97	0.00678838	1
DRAIC	0.216931	0.069	0.01	0.00685028	1
NELL2	0.386389	0.151	0.05	0.00691092	1
GADD45G	0.527883	0.204	0.089	0.00700144	1
BCR	-0.293695	0.064	0.158	0.00700934	1
ETFB	0.362996	0.298	0.158	0.00706756	1
ARAP2	-0.266501	0.28	0.426	0.00706957	1
CASC4	-0.307122	0.15	0.277	0.0070936	1
LMTK2	-0.152523	0.066	0.079	0.00730869	1
INPP4B	0.353941	0.31	0.168	0.00732476	1
INPP5K	-0.354947	0.15	0.277	0.00732752	1
RAB2A	-0.385802	0.339	0.495	0.00735281	1
LINC00892	0.43216	0.211	0.109	0.0074047	1
EML4	0.346584	0.645	0.604	0.00750004	1
TUBA1A	0.497569	0.549	0.465	0.00765309	1
CARNMT1	-0.166516	0.048	0.119	0.00770422	1
AC119396.1	-0.135401	0.012	0.059	0.00772807	1
IFT172	-0.140922	0.007	0.05	0.00776459	1
NHSL2	-0.114199	0.008	0.05	0.00784586	1
GSPT1	0.430982	0.662	0.554	0.00785002	1
RPS23	-0.176878	0.998	0.99	0.00787517	1
SPCS1	0.327849	0.613	0.535	0.00788663	1
IRF1	-0.341952	0.662	0.772	0.0078958	1
PSME4	-0.374686	0.172	0.287	0.00792911	1
NAALADL1	0.128662	0.055	0.01	0.00795505	1
ATG4D	-0.285419	0.064	0.158	0.00798732	1
PDE8A	-0.265727	0.03	0.099	0.00799613	1
PTPRN2	0.272265	0.099	0.02	0.00800763	1
ACYP1	0.237087	0.071	0.01	0.00806164	1
COX6A1	0.315208	0.811	0.693	0.00807493	1
CD46	0.407676	0.33	0.188	0.00807693	1
PYCR2	0.372488	0.19	0.089	0.0081267	1
NQO2	0.240876	0.073	0.01	0.00822008	1
TSHZ2	0.388253	0.164	0.059	0.00823292	1
KDM6B	-0.412311	0.307	0.386	0.00826259	1
SSR2	-0.257478	0.697	0.822	0.00826548	1
SH3TC1	0.229895	0.069	0.01	0.0082791	1
SNHG16	-0.361951	0.284	0.436	0.00834328	1
YPEL3	-0.335138	0.431	0.584	0.00836872	1
SYNJ2	0.301133	0.133	0.04	0.00837089	1
TRAV36DV7	0.498935	0.078	0.01	0.00838764	1
SIDT1	-0.288129	0.071	0.168	0.00839207	1
RUNX2	0.398849	0.255	0.129	0.00841398	1
H1F0	0.142783	0.056	0.01	0.00844855	1
NDE1	-0.357501	0.092	0.198	0.00846331	1
TNIK	-0.334602	0.234	0.376	0.00850492	1
NPTN	-0.33579	0.146	0.267	0.00852496	1
SSBP4	-0.319344	0.396	0.554	0.00852761	1
SMURF1	-0.225195	0.043	0.119	0.00854666	1
PYROXD2	-0.16565	0.01	0.059	0.00859621	1
NUP153	-0.343971	0.13	0.248	0.00861497	1
SRGAP3	0.38028	0.131	0.04	0.00863256	1
CYBC1	0.40571	0.261	0.139	0.00865188	1
SENP7	0.326244	0.192	0.079	0.0087216	1
PRKCA	-0.167237	0.027	0.089	0.00874892	1
PLEKHB2	-0.348612	0.21	0.317	0.00879838	1
FAF1	0.369364	0.177	0.079	0.00879845	1
FKBP5	0.402453	0.267	0.178	0.00886082	1
ANKRD11	-0.248443	0.355	0.505	0.00893606	1
TAF9	0.299395	0.201	0.089	0.00895421	1
SAMD4B	-0.21845	0.064	0.149	0.00902682	1
GTF2H3	0.101197	0.05	0.01	0.00902951	1
FAM89B	-0.224589	0.056	0.139	0.00907334	1
CAPN10	-0.186046	0.045	0.119	0.00908835	1
DPY30	0.305892	0.162	0.059	0.00908906	1
APOL3	-0.185166	0.073	0.158	0.00910087	1
GLA	0.370951	0.134	0.05	0.00925605	1
IRF7	0.365313	0.26	0.188	0.00927082	1
ATP6V0B	0.371564	0.437	0.317	0.00931562	1
NDUFA3	0.343453	0.506	0.436	0.00932664	1
TTC38	-0.297658	0.049	0.119	0.0093284	1
CARD8	-0.11042	0.141	0.129	0.00934438	1
TRAV3	1.10362	0.061	0.01	0.00934858	1
TEX2	-0.158517	0.022	0.079	0.00936395	1
DNAJA2	0.29804	0.276	0.149	0.00936929	1
SETBP1	-0.273385	0.025	0.089	0.00944733	1
LYRM1	0.206957	0.072	0.01	0.00953483	1
HYI	0.210167	0.063	0.01	0.00959214	1
USP11	-0.333656	0.103	0.208	0.00973241	1
AC020916.1	-0.34233	0.226	0.366	0.00982408	1
PREX1	-0.365606	0.446	0.545	0.00992641	1
ESYT2	-0.332396	0.228	0.366	0.00995831	1
CIDEB	0.263486	0.094	0.02	0.00998889	1
BAG3	0.552873	0.35	0.208	0.0100061	1
ZSWIM6	-0.282757	0.103	0.208	0.0100585	1
AC136475.3	0.252359	0.076	0.01	0.0100808	1
SLC50A1	0.232106	0.076	0.01	0.0101436	1
HNRNPH3	0.392354	0.45	0.307	0.0102913	1
OLA1	0.349184	0.225	0.109	0.0103218	1
CDC14A	0.361701	0.161	0.059	0.0103472	1
R3HDM4	0.36058	0.23	0.109	0.0103734	1
DIDO1	-0.176295	0.133	0.228	0.010409	1
VPS25	0.266313	0.094	0.02	0.0104939	1
WASF2	-0.382897	0.26	0.396	0.0105181	1
CYCS	0.407496	0.654	0.545	0.0105198	1
RSRC2	0.28495	0.404	0.257	0.0105367	1
UBB	0.332995	0.943	0.891	0.0105432	1
CHIC1	-0.174046	0.033	0.099	0.010577	1
KIAA1109	-0.352135	0.168	0.277	0.0105884	1
PRR5	-0.209184	0.065	0.149	0.0106706	1
TRBC1	-0.289066	0.292	0.436	0.0106737	1
RRAS2	-0.245645	0.062	0.149	0.0107038	1
DENND3	-0.252903	0.074	0.168	0.0107176	1
RNF19A	0.441112	0.569	0.455	0.0107393	1
CNN2	0.324861	0.564	0.416	0.0108578	1
EPS8L2	0.301594	0.125	0.04	0.0109375	1
PHPT1	0.395864	0.3	0.168	0.0109538	1
NUP98	0.312297	0.325	0.188	0.0109549	1
MYO6	-0.189679	0.017	0.069	0.0109638	1
ZDBF2	0.349632	0.129	0.04	0.0110076	1
ATM	-0.302978	0.201	0.248	0.0110322	1
STARD4	-0.225986	0.03	0.079	0.0111049	1
RPP38	-0.206955	0.072	0.109	0.0111544	1
LSM10	0.347339	0.183	0.079	0.0112879	1
STAT4	-0.389219	0.407	0.525	0.0113023	1
TMEM273	-0.196508	0.031	0.099	0.0113155	1
KMT5C	0.288929	0.108	0.03	0.0113947	1
SNRPD1	0.359841	0.361	0.248	0.0113976	1
SUMO1	0.340287	0.45	0.347	0.011412	1
CTSA	0.385127	0.244	0.139	0.0114129	1
MECP2	-0.306528	0.245	0.386	0.0114476	1
JADE2	-0.360469	0.202	0.307	0.0114686	1
MPP5	-0.173184	0.011	0.059	0.0115049	1
PRDM1	0.492775	0.425	0.297	0.0115118	1
HLA-DQA1	0.388909	0.416	0.267	0.0115355	1
OSBPL7	-0.235276	0.037	0.109	0.0116477	1
LCP2	0.347971	0.63	0.535	0.0116775	1
PPP2R2A	-0.204022	0.142	0.248	0.0116836	1
TAOK1	-0.273009	0.125	0.238	0.0117443	1
BAZ2A	-0.327017	0.22	0.356	0.0118207	1
FRMD4B	0.393246	0.173	0.069	0.0119387	1
DCAF5	-0.311968	0.187	0.317	0.0119741	1
ANKRD44	-0.354622	0.37	0.515	0.012005	1
SCAI	-0.251043	0.043	0.119	0.0120078	1
RPS26	0.312021	0.957	0.95	0.0120351	1
RBL2	-0.292477	0.373	0.525	0.0120808	1
TCF25	-0.301227	0.43	0.584	0.0121082	1
RNF103	0.229767	0.074	0.01	0.0121124	1
SQSTM1	0.445689	0.656	0.584	0.0121486	1
PLPP1	0.369064	0.125	0.04	0.0121691	1
HNRNPAB	-0.328529	0.397	0.545	0.0121841	1
GNL1	-0.234981	0.163	0.277	0.0122912	1
SEC24C	-0.292932	0.082	0.178	0.01233	1
NOCT	-0.247121	0.055	0.139	0.0123532	1
HBP1	0.354088	0.363	0.267	0.0124835	1
MYO7A	0.280422	0.11	0.03	0.0126854	1
MEAF6	0.386627	0.316	0.188	0.0127143	1
GSTO1	0.169361	0.216	0.129	0.0127412	1
SLC25A6	-0.263894	0.747	0.851	0.0128035	1
OAS3	0.314701	0.119	0.04	0.012861	1
CMC1	-0.397192	0.13	0.188	0.0128635	1
TIAM1	0.30936	0.11	0.03	0.0129529	1
GLB1	0.257844	0.096	0.03	0.0129586	1
COX7C	0.255758	0.892	0.861	0.013021	1
TASP1	-0.264815	0.058	0.139	0.0131079	1
YEATS4	0.298087	0.102	0.03	0.0131127	1
NPHP3	0.121919	0.078	0.03	0.0131418	1
RPS12	-0.166403	1	1	0.0131581	1
LMBR1	0.237608	0.151	0.059	0.0131646	1
NFATC2	-0.385063	0.451	0.545	0.0131763	1
PTPRA	-0.319917	0.187	0.238	0.0132344	1
TRBV5-1	1.1668	0.073	0.01	0.0132459	1
EXOSC6	-0.312015	0.18	0.257	0.0133461	1
N4BP2L1	0.330114	0.185	0.079	0.0133848	1
PARP8	0.162771	0.419	0.446	0.0133924	1
LRRC8A	-0.147214	0.093	0.168	0.0133981	1
DNAJC5	-0.159352	0.06	0.129	0.0134037	1
ZNF529	0.211074	0.065	0.01	0.0135437	1
IVNS1ABP	0.429723	0.431	0.307	0.0136395	1
PORCN	-0.152055	0.017	0.069	0.0136879	1
DUSP16	0.385033	0.27	0.149	0.013689	1
RPA2	-0.185985	0.126	0.218	0.0136897	1
RAN	0.313478	0.789	0.733	0.0139943	1
APPL1	-0.269041	0.183	0.307	0.0140244	1
CRTAM	0.366931	0.063	0.01	0.0140265	1
CALM2	0.292172	0.864	0.832	0.0141492	1
ADA	0.330698	0.166	0.069	0.0141677	1
CLINT1	-0.118937	0.2	0.297	0.0141679	1
LINC00426	0.261115	0.092	0.02	0.0141934	1
TRIB1	0.288434	0.092	0.02	0.0143077	1
CCND3	-0.316639	0.4	0.545	0.0143088	1
TGOLN2	-0.346327	0.363	0.465	0.0143369	1
CCR6	0.305072	0.072	0.01	0.0144129	1
MSL2	-0.2941	0.206	0.337	0.0144141	1
PMEPA1	0.365691	0.298	0.168	0.0144518	1
DMAC2L	-0.226977	0.043	0.119	0.014575	1
RNF44	-0.326022	0.167	0.248	0.0145841	1
SUMO2	0.225091	0.839	0.832	0.0146225	1
EBP	-0.277156	0.104	0.208	0.0146948	1
NSMAF	0.265682	0.144	0.079	0.0147338	1
PSME1	0.256983	0.873	0.861	0.0147629	1
ADGRE2	0.209152	0.065	0.01	0.0147952	1
UBE2V1	-0.18814	0.507	0.515	0.0148304	1
HIST1H1E	-0.347454	0.572	0.713	0.01492	1
TRBV9	1.10145	0.091	0.02	0.0149272	1
MEF2D	-0.351495	0.258	0.386	0.0149339	1
CAPN2	-0.351155	0.417	0.545	0.0149932	1
TAGAP	0.4674	0.457	0.347	0.0150359	1
CHPT1	0.158539	0.087	0.03	0.0150602	1
DNAJC19	-0.267191	0.154	0.267	0.0150779	1
OTULIN	-0.364498	0.171	0.267	0.0152989	1
RPS24	0.149622	0.998	0.99	0.015369	1
GNAS	0.221632	0.864	0.861	0.0155193	1
SASH3	-0.345478	0.268	0.366	0.0155487	1
SLC25A16	-0.260702	0.037	0.099	0.0155548	1
JAK1	-0.251838	0.69	0.812	0.0155598	1
BABAM2	-0.250523	0.084	0.178	0.0155615	1
ZNF10	0.274968	0.109	0.03	0.0156424	1
SLC35A3	-0.182704	0.033	0.099	0.0156532	1
TUBGCP3	0.217605	0.071	0.01	0.0156717	1
SEC14L2	0.201252	0.097	0.03	0.0156745	1
MAPKAPK5-AS1	0.301403	0.14	0.05	0.0156876	1
LEPROTL1	0.329434	0.702	0.594	0.0157231	1
PIP5K1C	-0.123737	0.044	0.099	0.0157614	1
TSPOAP1	-0.180371	0.048	0.119	0.0157658	1
TRBV6-5	-0.662585	0.03	0.089	0.0158045	1
AGBL5	-0.156658	0.023	0.079	0.0158493	1
ZPR1	-0.337735	0.175	0.287	0.0158612	1
SELL	-0.184495	0.017	0.069	0.0159192	1
KDM6A	-0.320814	0.117	0.188	0.0160348	1
CENPB	-0.225169	0.044	0.119	0.0161867	1
B3GAT3	0.323014	0.197	0.089	0.0161992	1
TBL1X	-0.220379	0.044	0.119	0.0162117	1
APOBR	-0.231344	0.05	0.129	0.0162938	1
NR2C2	-0.116825	0.07	0.129	0.0163483	1
ATP7A	-0.224047	0.038	0.109	0.0164104	1
RABEP2	-0.115626	0.051	0.109	0.0164223	1
FBL	0.310384	0.3	0.218	0.016452	1
WDR81	-0.185245	0.013	0.059	0.0164664	1
CHKB-DT	-0.124665	0.009	0.05	0.0165248	1
ABHD12	0.271552	0.108	0.03	0.016653	1
SNRPA1	0.326332	0.235	0.119	0.016666	1
PABPN1	-0.314805	0.442	0.584	0.0166885	1
SGPL1	-0.21101	0.039	0.109	0.0167131	1
COPE	0.249592	0.57	0.545	0.016747	1
CMPK1	-0.266433	0.369	0.515	0.0167844	1
PPWD1	0.305185	0.12	0.04	0.0167917	1
KIF13B	-0.216812	0.088	0.178	0.0168269	1
KIAA1671	0.193381	0.068	0.02	0.016886	1
ARHGAP1	-0.292972	0.098	0.188	0.0168973	1
CAPZB	0.229578	0.838	0.842	0.0168975	1
RANBP9	-0.228594	0.157	0.267	0.0170384	1
ZEB1	0.33083	0.177	0.079	0.0170445	1
PARD6G	-0.308169	0.084	0.178	0.0170696	1
ARL4A	0.396155	0.27	0.178	0.0171119	1
ANKRD40	-0.219911	0.051	0.129	0.0171132	1
TRDMT1	0.188761	0.056	0.01	0.0171459	1
ADARB1	0.249716	0.106	0.03	0.017157	1
RSRP1	-0.195689	0.511	0.653	0.0171584	1
RUSC1	-0.287738	0.066	0.149	0.0172782	1
ERP29	-0.280231	0.457	0.604	0.0173098	1
TRAV8-2	0.439778	0.067	0.01	0.0173839	1
ACSS1	-0.289269	0.086	0.178	0.0174117	1
PIGL	0.19272	0.064	0.01	0.017496	1
PDE3B	0.261239	0.263	0.149	0.0174987	1
SNHG7	0.364844	0.245	0.129	0.0175761	1
ZNF609	-0.282598	0.058	0.129	0.0175812	1
ITCH	-0.313637	0.117	0.218	0.0176013	1
AC012615.6	-0.144306	0.009	0.05	0.017722	1
CD40LG	0.436392	0.194	0.089	0.0177419	1
TMEM126B	0.260435	0.107	0.03	0.0178173	1
DENND4B	-0.136691	0.07	0.139	0.017894	1
PI4K2A	-0.158362	0.062	0.129	0.0179317	1
EIF4E3	-0.351086	0.177	0.287	0.017986	1
PDE4B	-0.236373	0.637	0.772	0.0180302	1
G3BP1	-0.341973	0.293	0.416	0.0181337	1
SCAMP4	-0.251857	0.064	0.149	0.0181629	1
NEAT1	-0.31262	0.612	0.733	0.0181959	1
IFT27	0.198189	0.069	0.01	0.0182704	1
CSRNP1	0.361029	0.653	0.554	0.0183371	1
MBD1	-0.187486	0.117	0.208	0.0183412	1
RNF139	0.386092	0.375	0.267	0.018373	1
LSM14A	-0.298296	0.37	0.515	0.0183773	1
UBE4B	-0.214184	0.073	0.158	0.0183901	1
C4orf48	0.360562	0.302	0.178	0.0184728	1
EP400	-0.141612	0.152	0.238	0.0186467	1
NGFR	-0.167875	0.013	0.059	0.0186617	1
POLR2J3	0.230322	0.204	0.168	0.0186918	1
AC017083.2	-0.165527	0.044	0.109	0.0187032	1
CDKN1A	0.362164	0.505	0.485	0.0187121	1
ARL3	0.235385	0.131	0.05	0.0187167	1
MT-ND4L	-0.220641	0.941	0.941	0.0187333	1
CST3	-0.204206	0.017	0.069	0.0188214	1
EPHA4	-0.212369	0.039	0.109	0.0189266	1
C11orf98	-0.184906	0.071	0.149	0.0189407	1
PIK3AP1	-0.144536	0.013	0.059	0.0189701	1
CHN2	-0.152298	0.013	0.059	0.0190404	1
NUP85	-0.294451	0.034	0.099	0.0191665	1
THEMIS	-0.172693	0.328	0.446	0.019194	1
AC019163.1	-0.126774	0.009	0.05	0.0192739	1
SERPINB6	-0.278768	0.078	0.168	0.0192868	1
ATP6V0C	0.328608	0.76	0.733	0.0192969	1
CHD9	-0.287664	0.085	0.178	0.0194016	1
KLRK1	-0.306074	0.017	0.059	0.0194029	1
ATP1B1	0.32482	0.137	0.05	0.0194155	1
KIFC2	-0.152495	0.041	0.069	0.0194607	1
TOP1	0.3525	0.382	0.287	0.0194693	1
FLII	0.349121	0.269	0.158	0.019654	1
LNPEP	-0.339736	0.299	0.416	0.0196572	1
RORA	-0.397927	0.373	0.475	0.0196683	1
SF3B4	0.333165	0.339	0.208	0.0197138	1
MYD88	-0.321287	0.123	0.218	0.0197506	1
FMNL1	-0.338828	0.488	0.614	0.0197796	1
ZC3HAV1	0.159263	0.567	0.614	0.0198808	1
RHOQ	-0.169044	0.013	0.059	0.0201342	1
ID3	0.345429	0.086	0.02	0.0201715	1
FOXN3	-0.255729	0.249	0.376	0.0202433	1
POLR3K	0.194403	0.08	0.02	0.0202607	1
MX1	0.435152	0.241	0.139	0.0203248	1
TPRG1L	-0.325143	0.133	0.238	0.0203619	1
AL138963.4	-0.41073	0.411	0.485	0.0205655	1
CAPNS1	-0.298404	0.431	0.574	0.0205719	1
RREB1	-0.137202	0.041	0.099	0.0207673	1
PTBP3	-0.346052	0.303	0.426	0.0208761	1
AC013264.1	0.216032	0.068	0.01	0.0208896	1
SCAF11	-0.32888	0.387	0.455	0.0209257	1
DUSP5	0.389242	0.437	0.307	0.0209425	1
PTPN12	-0.206386	0.029	0.089	0.0211408	1
MAN2A2	-0.197052	0.035	0.099	0.0211774	1
TENT2	-0.190776	0.15	0.248	0.021184	1
SLC27A2	0.218487	0.086	0.02	0.0213587	1
ANO9	0.261122	0.099	0.03	0.0213622	1
VAV1	-0.308936	0.136	0.238	0.0214063	1
C7orf26	-0.171318	0.082	0.158	0.0214655	1
SRCAP	-0.327986	0.14	0.248	0.021527	1
TSEN54	-0.30527	0.302	0.396	0.0215919	1
ARHGAP26	-0.328464	0.165	0.277	0.021602	1
PIAS2	-0.220082	0.035	0.099	0.0216193	1
MRPL17	0.24495	0.104	0.03	0.0216279	1
PSMB5	0.269356	0.134	0.05	0.0216723	1
PLGRKT	0.299399	0.144	0.059	0.021705	1
CD48	-0.322205	0.598	0.693	0.0219145	1
ME2	0.123612	0.116	0.059	0.0219174	1
SERTAD1	-0.36651	0.307	0.386	0.0219639	1
CXCR4	0.348333	0.881	0.881	0.0220113	1
STARD3NL	-0.265797	0.088	0.178	0.022349	1
MRPL48	-0.266846	0.073	0.149	0.0223646	1
ZNF746	-0.259755	0.063	0.139	0.0223706	1
HIVEP1	0.206961	0.083	0.02	0.0223753	1
PLEKHA2	-0.386615	0.264	0.386	0.0224272	1
SH3BP5-AS1	-0.159657	0.018	0.069	0.0224522	1
ZAP70	-0.233325	0.385	0.525	0.0225504	1
BTG3	0.304315	0.347	0.218	0.0225522	1
IL2RB	0.347879	0.426	0.356	0.0226269	1
TMEM116	-0.116866	0.044	0.099	0.0226976	1
TMEM107	-0.253851	0.073	0.158	0.0227109	1
BRWD1	-0.327944	0.16	0.257	0.0228012	1
ABRACL	0.317004	0.543	0.446	0.022821	1
RPSA	-0.188303	0.976	0.99	0.022876	1
S100A10	-0.166886	0.87	0.881	0.0229046	1
SLF1	0.269781	0.2	0.099	0.022908	1
SMPD4	-0.156497	0.093	0.168	0.022979	1
GABPB1-AS1	-0.145665	0.098	0.099	0.0230132	1
PPP1R9B	-0.258073	0.06	0.139	0.0230239	1
DEDD2	0.267885	0.202	0.158	0.0231173	1
ELOB	0.316573	0.761	0.683	0.0232904	1
RAB8A	-0.273758	0.248	0.376	0.023345	1
STAM	0.318544	0.141	0.059	0.0233561	1
LINC02694	0.206774	0.065	0.01	0.0233876	1
AC105446.1	-0.191864	0.023	0.079	0.0233881	1
SMURF2	-0.181783	0.152	0.248	0.0235892	1
PLAUR	-0.269924	0.053	0.129	0.0236131	1
ARMC6	-0.169505	0.023	0.079	0.0237476	1
DCK	0.190134	0.147	0.069	0.0237612	1
RPS6KA1	-0.147747	0.15	0.238	0.0238184	1
NABP2	0.25898	0.128	0.059	0.0238309	1
CCDC88C	-0.238763	0.307	0.436	0.0239068	1
CASZ1	-0.186295	0.024	0.079	0.0239101	1
RASA2	-0.291971	0.197	0.317	0.0239801	1
PEPD	-0.303648	0.127	0.198	0.0239879	1
NCK2	0.326647	0.313	0.188	0.0240682	1
ITPRIP	-0.236545	0.111	0.208	0.0240859	1
PIGX	-0.256502	0.059	0.129	0.0241205	1
HSPB1	0.474303	0.542	0.475	0.0242806	1
LCOR	-0.282722	0.132	0.238	0.0243858	1
PPP3CC	-0.181843	0.256	0.366	0.0244443	1
GAB3	-0.218628	0.068	0.149	0.0245406	1
KLHL6	0.240667	0.084	0.02	0.0245432	1
ARMH3	0.213691	0.079	0.02	0.024558	1
PELP1	0.270069	0.134	0.05	0.0245885	1
RPS8	-0.205479	0.998	1	0.024655	1
RBBP8	0.203469	0.06	0.01	0.0247853	1
WNT1	-0.195491	0.019	0.069	0.0247938	1
GALNT2	0.257914	0.085	0.02	0.0248367	1
SNRK	-0.310014	0.277	0.396	0.0249349	1
POLD4	0.349073	0.362	0.257	0.0249376	1
NOP53	-0.314359	0.657	0.752	0.0249773	1
ATXN10	-0.252209	0.068	0.149	0.0251299	1
MTURN	-0.162257	0.019	0.069	0.0252422	1
ZBTB1	-0.165828	0.437	0.436	0.0254359	1
DGKE	-0.151628	0.062	0.129	0.0255149	1
TMEM126A	-0.161844	0.11	0.129	0.0255771	1
CYP2R1	0.225978	0.078	0.02	0.0256172	1
RTRAF	0.330605	0.417	0.307	0.0256406	1
LEMD3	-0.271138	0.132	0.188	0.0257605	1
CTSD	0.297396	0.666	0.594	0.0257681	1
PARP15	-0.308377	0.118	0.218	0.0258127	1
HDGF	-0.341732	0.303	0.406	0.0258168	1
GRINA	0.297271	0.176	0.079	0.0258365	1
CYP2U1	-0.162432	0.014	0.059	0.0259823	1
COA8	0.128378	0.117	0.059	0.0259836	1
EEF1AKMT1	-0.151176	0.012	0.05	0.0261141	1
GSE1	-0.199264	0.03	0.089	0.0261707	1
RPA1	-0.277451	0.106	0.198	0.0261779	1
PPP4C	0.124657	0.39	0.287	0.0261809	1
CD109	0.154997	0.084	0.03	0.0262074	1
FOXP1	0.422717	0.363	0.267	0.026473	1
SSH2	-0.277172	0.198	0.317	0.0266054	1
NUB1	-0.311534	0.187	0.267	0.0267016	1
NGLY1	0.228571	0.139	0.089	0.026733	1
BRPF3	-0.163368	0.037	0.099	0.0268116	1
RNF213	-0.247348	0.637	0.733	0.0268586	1
IFT80	-0.178645	0.023	0.069	0.0272671	1
ARID1A	-0.281733	0.182	0.297	0.0272846	1
SPATS2L	0.311696	0.239	0.129	0.027428	1
MED26	-0.288348	0.071	0.139	0.0274458	1
ZNF195	-0.241745	0.075	0.158	0.0275501	1
RANBP6	-0.268114	0.118	0.218	0.0275605	1
SEPTIN9	-0.203581	0.662	0.693	0.0276471	1
VPS35	0.233429	0.163	0.119	0.0277137	1
RABGAP1L	-0.238157	0.436	0.574	0.0277385	1
LAMTOR2	0.241182	0.192	0.099	0.0277831	1
CHST11	0.341811	0.41	0.277	0.0278025	1
ATL1	-0.196191	0.036	0.099	0.0278272	1
KIF1C	-0.13659	0.05	0.109	0.0278476	1
RRAGC	0.213425	0.098	0.03	0.027853	1
ARL6IP5	0.252677	0.832	0.782	0.0278567	1
FUCA2	0.185947	0.064	0.01	0.0279678	1
KDM5B	0.300806	0.2	0.099	0.027977	1
ATP5MC3	0.330715	0.619	0.525	0.028069	1
DCAF13	-0.266615	0.134	0.238	0.0281291	1
PRKCE	-0.175755	0.024	0.079	0.0281325	1
TMEM30A	-0.284389	0.174	0.287	0.0281432	1
ANXA5	0.172558	0.6	0.614	0.0281742	1
KBTBD4	0.222185	0.143	0.089	0.0282646	1
PHF1	-0.18971	0.238	0.347	0.0283467	1
VOPP1	0.183937	0.312	0.307	0.0283835	1
ZFYVE21	0.140432	0.054	0.01	0.0284459	1
CD8A	-0.563858	0.044	0.109	0.0284848	1
PLCL2	-0.215024	0.146	0.248	0.0284944	1
FAM199X	-0.244331	0.075	0.158	0.0285405	1
NOP56	0.159874	0.274	0.178	0.0286265	1
IFI27	0.422065	0.077	0.02	0.0286276	1
ST8SIA1	0.191275	0.061	0.01	0.0286389	1
ZNF136	0.197182	0.064	0.01	0.02871	1
CD164	-0.288853	0.468	0.515	0.0288034	1
DDRGK1	0.302161	0.213	0.109	0.0288118	1
SGPP1	-0.188928	0.043	0.109	0.0288161	1
PHLDA2	0.236015	0.054	0.01	0.0288317	1
MVD	-0.221755	0.1	0.188	0.0288822	1
SSR4	0.193801	0.767	0.743	0.0288898	1
NUP54	-0.28072	0.103	0.178	0.0290782	1
CDK13	-0.284512	0.23	0.297	0.0291556	1
DCUN1D5	0.223044	0.138	0.059	0.0292414	1
SUSD6	-0.168701	0.153	0.238	0.0292586	1
OSER1	0.31808	0.298	0.218	0.0293197	1
JUN	0.367116	0.91	0.832	0.0293475	1
MSL1	-0.2581	0.104	0.198	0.0293598	1
TNFRSF1B	-0.314771	0.584	0.644	0.0293707	1
ALKBH5	-0.314831	0.288	0.366	0.0294757	1
PRKAA1	-0.276398	0.159	0.267	0.0295219	1
CPLANE1	-0.157303	0.019	0.05	0.0295617	1
MAP4K2	-0.158882	0.098	0.178	0.0296521	1
NDUFC2	0.312499	0.492	0.366	0.0297583	1
TBRG1	-0.302642	0.264	0.337	0.0297765	1
UBE2L6	0.350208	0.401	0.297	0.0298161	1
ZBTB2	-0.2796	0.105	0.198	0.0299396	1
SNX18	-0.112982	0.046	0.099	0.0299786	1
CD9	0.221553	0.109	0.04	0.0300452	1
AC004865.2	-0.117864	0.043	0.05	0.0300939	1
FOSL2	-0.297613	0.455	0.574	0.0301268	1
ELMSAN1	-0.21607	0.247	0.366	0.0302072	1
FYB1	0.341874	0.813	0.733	0.0302081	1
MRPL19	-0.250108	0.09	0.178	0.0302604	1
RPS27L	-0.195959	0.421	0.545	0.030267	1
SPHK1	-0.116305	0.01	0.05	0.030293	1
C7orf31	-0.146524	0.015	0.059	0.0304159	1
PPM1A	-0.20793	0.085	0.168	0.030477	1
HECTD1	-0.31807	0.169	0.277	0.030518	1
DCP2	-0.257781	0.168	0.277	0.0305914	1
OAS2	0.295522	0.141	0.059	0.0307128	1
FBXO3	-0.23616	0.097	0.188	0.0307805	1
RALB	0.236585	0.093	0.03	0.0307819	1
KMT2A	-0.205715	0.401	0.535	0.0307904	1
SCUBE1	0.210031	0.063	0.01	0.030899	1
COL9A2	0.191668	0.063	0.01	0.031044	1
MRPS27	-0.217867	0.049	0.119	0.0311075	1
SET	-0.281866	0.595	0.713	0.0311152	1
ERO1B	-0.288763	0.151	0.257	0.0312778	1
KMT2C	-0.263847	0.252	0.376	0.0314738	1
SYTL1	-0.192768	0.251	0.366	0.0315199	1
GTF2B	0.200482	0.463	0.337	0.0315544	1
NUBP1	0.217581	0.082	0.02	0.0316089	1
NKIRAS2	0.186766	0.059	0.01	0.0316243	1
RANBP2	0.279348	0.365	0.337	0.0316456	1
GATC	-0.201939	0.05	0.119	0.0316744	1
FBRSL1	-0.158613	0.07	0.139	0.0317155	1
DGKZ	-0.297834	0.334	0.406	0.0317234	1
TNFSF9	-0.116203	0.163	0.257	0.0317359	1
STARD10	0.211551	0.082	0.02	0.0318336	1
U2AF1	-0.164238	0.02	0.069	0.0318587	1
TNFSF14	-0.399315	0.142	0.238	0.031955	1
OCIAD2	0.336031	0.48	0.376	0.0319804	1
OSTM1	-0.130675	0.13	0.129	0.0320854	1
METTL9	0.331345	0.293	0.198	0.032348	1
GSTP1	-0.188707	0.512	0.644	0.0326012	1
EIF4A3	0.362673	0.537	0.465	0.0326029	1
AC243960.1	0.137433	0.219	0.129	0.0326482	1
UBP1	-0.256801	0.077	0.158	0.0326756	1
PTPN23	0.193881	0.075	0.03	0.0328289	1
C11orf24	-0.132599	0.029	0.079	0.0328471	1
ZFY	-0.128018	0.03	0.079	0.0328509	1
PDIA3	-0.232471	0.741	0.851	0.0329904	1
KCTD2	-0.199148	0.03	0.079	0.0330348	1
CD99L2	-0.147533	0.027	0.079	0.0331841	1
TRBV29-1	1.03502	0.082	0.02	0.0332549	1
BRD3	-0.222226	0.077	0.119	0.0333408	1
CD83	-0.190847	0.171	0.277	0.0334221	1
GCC1	-0.147514	0.065	0.129	0.0335379	1
PCBP2	-0.2476	0.299	0.426	0.0336078	1
GLYR1	-0.136775	0.093	0.158	0.0336102	1
ISY1	-0.181935	0.173	0.267	0.0336781	1
RNF114	0.325173	0.245	0.139	0.0337575	1
CRTC2	-0.262405	0.185	0.297	0.0338331	1
SF3B6	0.186758	0.446	0.327	0.0338633	1
ATAD2B	-0.235688	0.084	0.168	0.0339038	1
BTN3A2	-0.303449	0.185	0.297	0.0339758	1
KIF1BP	-0.200264	0.017	0.059	0.0341842	1
LYN	-0.195939	0.02	0.069	0.0341909	1
SNX17	0.311349	0.26	0.168	0.0342756	1
PIK3IP1	0.352512	0.386	0.287	0.034325	1
KLHDC7B	0.160075	0.05	0.01	0.0344235	1
METTL17	0.159431	0.13	0.109	0.0345357	1
TTLL3	-0.135453	0.022	0.069	0.0345763	1
OAS1	0.260977	0.095	0.03	0.0347122	1
EZR	0.356032	0.905	0.871	0.0347179	1
STIP1	0.301355	0.259	0.149	0.0348886	1
FKBP11	-0.19943	0.235	0.347	0.0349071	1
ZC3H12A	0.420953	0.385	0.277	0.0349285	1
AC011446.2	-0.132289	0.017	0.059	0.0349625	1
BAZ2B	-0.129265	0.03	0.079	0.0351607	1
KCTD5	0.191827	0.093	0.03	0.0351896	1
MOB3A	-0.179238	0.107	0.188	0.0352882	1
PPP1R2	0.360226	0.489	0.416	0.035328	1
B4GALT5	-0.265956	0.065	0.139	0.0353333	1
CTDP1	-0.139404	0.115	0.188	0.0353437	1
MBNL2	0.312779	0.245	0.139	0.0353552	1
LSM14B	-0.209647	0.057	0.129	0.0354341	1
PSTPIP2	-0.232676	0.031	0.089	0.0354654	1
TGFBI	0.228234	0.081	0.02	0.0355445	1
TAP2	-0.242251	0.308	0.436	0.0356022	1
DNAJB9	0.209995	0.322	0.277	0.0357784	1
KATNBL1	0.196813	0.105	0.04	0.0358017	1
KAT2A	-0.106667	0.025	0.069	0.0358578	1
HSP90B1	-0.305723	0.63	0.703	0.0358726	1
GSR	-0.2632	0.114	0.208	0.0358997	1
G2E3	-0.174202	0.061	0.129	0.0360364	1
USP42	-0.11057	0.088	0.149	0.0360685	1
FAM133B	-0.328026	0.343	0.446	0.0361633	1
TRAV2	-0.294684	0.043	0.109	0.0362074	1
IKZF1	-0.229412	0.471	0.604	0.0362184	1
PSMD14	0.288749	0.239	0.149	0.0362768	1
MPRIP	-0.231099	0.14	0.238	0.0363474	1
COX7A2	0.278092	0.69	0.624	0.0363932	1
RBSN	-0.171083	0.045	0.109	0.0364846	1
PET117	0.15927	0.052	0.01	0.0365306	1
CENPN	-0.137729	0.068	0.129	0.0365518	1
RPL14	-0.20418	0.997	1	0.036856	1
RBM12	-0.239777	0.093	0.178	0.0369332	1
WBP1	0.277071	0.18	0.109	0.0370184	1
EIF2AK2	0.345897	0.199	0.109	0.0370318	1
MYO9B	-0.30576	0.283	0.366	0.0370567	1
CEBPZ	0.244256	0.385	0.267	0.0370714	1
SERF2	0.20215	0.971	0.98	0.0376287	1
MAP3K6	0.135909	0.05	0.01	0.0376933	1
RPL10A	0.194348	0.974	0.931	0.0377541	1
VPS33A	0.251664	0.11	0.04	0.0381839	1
SMC1A	-0.168559	0.177	0.267	0.038218	1
FNDC3B	-0.181803	0.067	0.139	0.0382511	1
THBS1	0.339192	0.067	0.02	0.0382913	1
ISCU	0.150227	0.454	0.475	0.0384372	1
RNF220	-0.167273	0.229	0.327	0.0384486	1
INTS6	-0.356385	0.267	0.386	0.0385348	1
STAG2	-0.193449	0.211	0.317	0.0385644	1
CELF1	-0.263813	0.138	0.238	0.0386404	1
HM13	0.191571	0.33	0.218	0.0386438	1
RNASEK	0.291452	0.789	0.693	0.0386782	1
BCAR3	0.196258	0.061	0.01	0.0387114	1
CEP250	-0.244172	0.094	0.129	0.0387787	1
MMP24OS	-0.308593	0.188	0.297	0.0390142	1
IQSEC1	-0.284438	0.117	0.188	0.0391897	1
ACOX1	-0.128691	0.063	0.069	0.0392442	1
GALM	0.318911	0.252	0.178	0.0392722	1
ATF7IP	-0.308615	0.329	0.436	0.0393325	1
EWSR1	0.29708	0.597	0.475	0.0393632	1
ACP5	0.307611	0.178	0.089	0.0394282	1
CCDC84	-0.165569	0.057	0.119	0.0395811	1
ETS1	0.330931	0.737	0.683	0.0395823	1
IFITM2	-0.255324	0.81	0.871	0.0395923	1
PTEN	0.300569	0.243	0.158	0.0397102	1
MT-ND2	-0.278639	0.831	0.881	0.0397107	1
AKR7A2	-0.269326	0.139	0.238	0.0398372	1
SMIM3	0.251994	0.093	0.03	0.039901	1
METTL16	0.120786	0.073	0.059	0.0400006	1
PCID2	0.218981	0.103	0.05	0.0401967	1
MRPS34	0.309286	0.247	0.158	0.0403073	1
PLAAT3	0.322315	0.232	0.129	0.0403089	1
ADAM10	-0.273277	0.274	0.396	0.0403312	1
SPRTN	-0.134981	0.099	0.168	0.0405283	1
ZNF236	-0.215347	0.044	0.109	0.0405432	1
DPP8	-0.206195	0.088	0.168	0.0408245	1
NBPF10	-0.162074	0.017	0.059	0.0408687	1
PCNX2	0.224365	0.173	0.089	0.040913	1
ABCC1	0.244162	0.154	0.069	0.0409401	1
PCED1B-AS1	-0.300797	0.608	0.703	0.0410577	1
COMMD7	0.117541	0.319	0.337	0.0410778	1
FURIN	0.242889	0.092	0.03	0.0412397	1
C5orf56	-0.119016	0.196	0.277	0.0413961	1
TNF	0.130475	0.234	0.317	0.0414685	1
TMEM184B	-0.182137	0.032	0.089	0.0414981	1
C6orf226	0.241317	0.105	0.04	0.0415189	1
NDUFA6	0.309143	0.483	0.376	0.0417943	1
GSAP	-0.146275	0.022	0.069	0.04185	1
TUSC2	0.185214	0.17	0.089	0.0418995	1
XPA	-0.194186	0.082	0.158	0.0420965	1
MAP2K3	-0.283311	0.311	0.436	0.0421506	1
SEMA4C	-0.164914	0.041	0.099	0.0423226	1
RPL32	-0.182728	0.999	1	0.0424232	1
EIF2S1	0.229372	0.205	0.158	0.0429295	1
VAMP8	0.293	0.513	0.406	0.0430008	1
EBNA1BP2	-0.248219	0.096	0.178	0.0430487	1
PPA1	0.247477	0.347	0.228	0.0430745	1
SIPA1L3	-0.156585	0.033	0.089	0.0431619	1
Z93930.2	-0.108089	0.026	0.069	0.043308	1
FAR2	0.162557	0.056	0.02	0.043549	1
ABCA5	-0.114689	0.02	0.059	0.0435744	1
GYG1	0.318442	0.301	0.188	0.0437942	1
CCNI	-0.269274	0.548	0.673	0.0439158	1
ROCK2	0.165098	0.09	0.05	0.0440412	1
AREL1	-0.203707	0.043	0.099	0.0442493	1
LARP7	0.26566	0.157	0.099	0.0444015	1
NSMCE3	0.30376	0.462	0.416	0.044404	1
CD4	0.3307	0.521	0.416	0.0445709	1
ROGDI	0.173896	0.058	0.01	0.0446024	1
POFUT2	-0.20695	0.045	0.109	0.0447968	1
DTX2	0.172625	0.086	0.03	0.0451407	1
PPARA	-0.196077	0.034	0.069	0.0452476	1
CALM3	0.29245	0.546	0.455	0.0452491	1
IL6ST	0.315952	0.198	0.109	0.0452916	1
WDR26	-0.22837	0.177	0.277	0.0453327	1
COX6C	0.101808	0.749	0.792	0.0453394	1
MAST4	0.303576	0.176	0.089	0.0453809	1
MYLIP	-0.222299	0.289	0.406	0.0454144	1
SMIM19	0.276346	0.174	0.099	0.0461	1
SYNRG	0.337217	0.294	0.198	0.0461206	1
SMCO4	0.207496	0.077	0.02	0.0461256	1
EMB	0.231563	0.577	0.545	0.0461724	1
YY1	-0.272914	0.269	0.386	0.0462738	1
GPR171	0.247013	0.15	0.069	0.0463322	1
TMEM59	0.275016	0.639	0.545	0.0463697	1
PARK7	0.27747	0.597	0.475	0.046477	1
AOAH	0.243176	0.094	0.03	0.0466033	1
LMNB2	0.180083	0.057	0.01	0.0466109	1
C1orf162	0.312448	0.159	0.079	0.046687	1
IL17RA	-0.252739	0.11	0.198	0.0467606	1
TRIM14	-0.109692	0.064	0.069	0.0467739	1
TMEM65	0.245805	0.119	0.059	0.0468063	1
PPP4R1	-0.210738	0.082	0.158	0.047031	1
RAB11FIP1	0.267465	0.299	0.188	0.047093	1
FUT8	0.24631	0.123	0.05	0.0471132	1
THOC2	0.210932	0.237	0.208	0.0474431	1
SUPT4H1	-0.307415	0.32	0.426	0.047599	1
ZNF91	-0.233334	0.066	0.139	0.0476115	1
SRBD1	-0.142166	0.029	0.079	0.0476406	1
SYNJ1	-0.195815	0.052	0.119	0.0476743	1
TIPARP	0.366538	0.446	0.327	0.0477306	1
TNRC6B	-0.312126	0.257	0.317	0.0478996	1
SLC25A44	-0.233094	0.073	0.149	0.0480195	1
VDR	0.175258	0.058	0.01	0.0480622	1
MGAT1	-0.279046	0.25	0.366	0.048113	1
MASTL	0.182803	0.061	0.02	0.0482909	1
MIEF1	-0.134885	0.038	0.059	0.0483773	1
TNFRSF14	-0.293214	0.295	0.406	0.0484216	1
S1PR2	-0.137591	0.013	0.05	0.0485595	1
CYTH4	-0.271711	0.094	0.168	0.0485782	1
DENND6B	0.25478	0.09	0.03	0.0485857	1
MTDH	0.287264	0.546	0.485	0.0489582	1
ZNF66	-0.1386	0.023	0.069	0.0491416	1
CCDC14	-0.184252	0.063	0.099	0.0493562	1
POGZ	-0.234829	0.073	0.149	0.0494634	1
RNMT	0.325893	0.309	0.218	0.049464	1
FKBP1A	0.346424	0.513	0.416	0.0494645	1
VPS36	-0.233036	0.15	0.198	0.0495156	1
HSPA9	0.21899	0.51	0.485	0.049549	1
DEGS1	0.300449	0.294	0.218	0.0496394	1
MTO1	-0.228179	0.068	0.119	0.0496781	1
UBE2Z	0.269038	0.214	0.149	0.0497918	1
